# Supplementary material for: Differentiation in the genetic basis of stem trichome development between cultivated tetraploid cotton species
Source: BMC Plant Biol. 2021 Feb 25;21:115. doi: 10.1186/s12870-021-02871-4 (PMC7905624; doi:10.1186/s12870-021-02871-4)
Supplement: Supplementary file 2 — Additional file 2: Table S1. Cultivated varieties of G. hirsutum used in this research. Table S2. G.hirsutum wild accessions used for observation of stem trichome density and fuzzy fiber. Table S3. Fussy fiber mutants of G. hirsutum used for observation of stem trichome density and fuzzy fiber. Table S4. Stem trichome and seed fiber of G. barbadense varieties. Table S5. Crosses used in mapping and classification of stem trichome type. Table S6. Stem trichome phenotype from NCGC. Table S7. G. arboreum stem trichome phenotypes. Table S8. Sequences, mapping location and physical position of SSR and SSCP primer used in mapping stem trichome. Table S9. Population derived from cross between Xinyan96–48 and Liao1779 for mapping Type II stem trichome. Table S10. Stem trichome phenotype of (Aken4154 x Bazhou03)F2 plants and their genotypes detected by D08–98. Table S11. Stem trichome phenotype of (QF-10/1 x Tu75–37) F2 plants and their genotypes detected by DNA markers, which were used for mapping Type I trichome of G. hirsutum. Table S12. Stem trichome phenotype of (N73DeltapineNGO x VIR-59TV)F2 plants and their genotypes detected by DNA markers, which were used for mapping Type III trichome of G. barbadense. Table S13. Stem trichome phenotype of (N73DeltapineNGO x Bazhou03)F2 plants and their genotypes detected by DNA markers, which were used for mapping Type IV trichome of G. barbadense. [file 12870_2021_2871_MOESM2_ESM.xls]

## Sheet: Table S1 modern varieties
Table S1 Cultivated varieties of G. hirsutum used in this research.
Number in the field	Varieties	Stem trichome density	Varieties
1	02191	3	02191
2	040418	3	040418
3	040618	3	040618
4	040712	2	040712
5	051811	2	051811
6	051822	2	051822
7	061832	2	061832
8	071239	3	071239
9	12NianPinBi1-10Hao	3	12NianPinBi1-10
10	12NianPinBi1-7Hao	3	12NianPinBi1-7
11	12NianPinBi1-8Hao	2	12NianPinBi1-8
12	1476	3	1476
13	151222	2	151222
14	152201	3	152201
15	152201SQ	3	152201SQ
16	152214	3	152214
17	2011ShengChanShiYan	4	2011ShengChanShiYan
18	2012ChangQu3	2	2012ChangQu3
19	2012ChangQu4	3	2012ChangQu4
20	29Tiao-41	3	29Tiao-41
21	29Tiao-42	3	29Tiao-42
22	6426	1	6426
23	K640	2	K640
24	N82	4	N82
25	P21-6-7	3	P21-6-7
26	SF06	1	SF06
27	SGK16	3	SGK16
28	V321-20-14	4	V321-20-14
29	ChaoYangMian1Hao	1	Chaoyangmian 1
30	Daizimian 20	2	Daizimian 20
31	Han2490	4	Han 2490
32	Han656	1	Han 656
33	Han667	2	Han 667
34	Han686	2	Han 686
35	Han9609	3	Han 9609
36	HeiShanMian1Hao	3	Heishanmian 1
37	JinMian3Hao	4	Jinmian 3
38	JinMian23Hao	4	Jinmian 23
39	JinMian5Hao	4	Jinmian 5
40	LiaoMian10Hao	4	Liaomian 10
41	LiaoMian5Hao	3	Liaomian 5
42	LiaoMian6Hao	2	Liaomian 6
43	LiaoMian9Hao	4	Liaomian 9
44	Lu154	3	Lu 154
45	LuMian2153	3	Lumian 2153
46	NongKen5Hao	4	Nongken 5
47	Shan70	3	Shan 70
48	ShiZao1Hao	3	Shizao 1
49	ShiZao3Hao	1	Shizao 3
50	Xia13-7	3	Xia13-7
51	Xia25TiaoFan	4	Xia25TiaoFan
52	XiaZao1Hao	3	Xiazao 1
53	XiaZao2Hao	3	Xiazao 2
54	XiaZao3Hao	3	Xiazao 3
55	XinLuZao11	3	Xinluzao 11
56	XinLuZao36	4	Xinluzao 36
57	XinLuZao42	3	Xinluzao 42
58	XinLuZao45	4	Xinluzao 45
59	XinLuZao4Hao	3	Xinluzao 4
60	XinLuZao6Hao	4	Xinluzao 6
61	XinLuZao8Hao	3	Xinluzao 8
62	XinLuZao9Hao	3	Xinluzao 9
63	Xinxiang 368	3	Xinxiang 368
64	Yu1335	3	Yu 1335
65	YuMian12	4	Yumian 12
66	YuZao910	1	Yuzao 910
67	YunZaoN177	2	Yunzao N177
68	YunZaoN95	2	Yunzao N95
69	Zhong416	2	Zhong 416
70	Zhong425-5	3	Zhong 425-5
71	Zhong751213	3	Zhong 751213
72	ZhongChuang88	2	Zhongchuang 88
73	ZhongMianSuo10	4	Zhongmiansuo 10
74	ZhongMianSuo14	3	Zhongmiansuo 14
75	ZhongMianSuo16	2	Zhongmiansuo 16
76	ZhongMianSuo24	3	Zhongmiansuo 24
77	ZhongMianSuo27	3	Zhongmiansuo 27
78	ZhongMianSuo30	1	Zhongmiansuo 30
79	ZhongMianSuo36	2	Zhongmiansuo 36
80	ZhongMianSuo37	3	Zhongmiansuo 37
81	ZhongMianSuo42	2	Zhongmiansuo 42
82	ZhongMianSuo50	2	Zhongmiansuo 50
83	ZhongMianSuo58	4	Zhongmiansuo 58
84	ZhongMianSuo64	4	Zhongmiansuo 64
85	000776	2	000776
86	061930	2	061930
87	061995	2	061995
88	102909	3	102909
89	103028	3	103028
90	103030	3	103030
91	103164	2	103164
92	103245	4	103245
93	109056	4	109056
94	12ChunPinBi1-9Hao	2	12ChunPinBi1-9Hao
95	12ChunPinBi2-7Hao	3	12ChunPinBi2-7Hao
96	298	4	298
97	602186	3	602186
98	CG3020-1	3	CG3020-1
99	CG3020-3	4	CG3020-3
100	FM1735	2	FM1735
101	G2005	3	G2005
102	GK44	2	GK44
103	H559	3	H559
104	LlH33	2	LlH33
105	Phy-7	4	Phy-7
106	STS458	2	STS458
107	TM-1	3	TM-1
108	Aoshimian 4406	1	Aoshimian 4406
109	Baimian 985	3	Baimian 985
110	Cang 198	2	Cang 198
111	Chhunbeibao	3	Chunbeibao
112	ChunNanBao	2	Chunnanbao
113	Daizimian 14Hao	2	Daizimian 14
114	Daizimian 15Hao	2	Daizimian 15
115	FanMian3Hao	3	Fanmian 3
116	GanZao109	3	Ganzao 109
117	GuoXinMian11Hao	3	Guoxinmian 11
118	Han7860	3	Han 7860
119	Ji4025	3	Ji4025
120	JinMian26	3	Jinmian 26
121	BM03	2	BM03
122	LiaoMian23Hao	3	Liaomian 23
123	LiaoMian27Hao	3	Liaomian 27
124	LiaoMian28Hao	4	Liaomian 28
125	Lu05R59	2	Lu05R59
126	Lu7619	2	Lu7619
127	LuMianYan17Hao	3	Lumianyan 17
128	LuMianYan21	3	Lumianyan 21
129	LuMianYan36Hao	3	Lumianyan 36
130	LuMianYan38Hao	3	Lumianyan 38
131	MiaoBao21	3	Miaobao 21
132	RenHe39Hao	4	Renhe 39
133	RiHuiMian6Hao	3	Rihuimian 6
134	ShanNongSF01	4	Shannong SF01
135	Shan79	3	Shan 79
136	SiZiMian2B	2	Sizimian 2B
137	XinMian33B	3	XInmian 33B
138	XinZhiMian5Hao	3	Xinzhimian 5
139	YinHuaShu	4	Yinhuashu
140	Zhong109	3	Zhong 109
141	Zhong17	4	Zhong 17
142	Zhong19	3	Zhong 19
143	Zhong60	3	Zhong 60
144	Zhong662	2	Zhong 662
145	Zhong679	4	Zhong 679
146	Zhong69	3	Zhong 69
147	Zhong800319	3	Zhong 800319
148	ZhongMianSuo12Hao	4	Zhongmiansuo 12
149	ZhongMianSuo35	2	Zhongmiansuo 35
150	ZhongMianSuo41	2	Zhongmiansuo 41
151	ZhongMianSuo49	2	Zhongmiansuo 49
152	ZhongMianSuo7Hao	4	Zhongmiansuo 7
153	ZhongZhiMian8Hao	3	Zhongzhimian 8
154	ZhongZhiMianGD89	3	Zhongzhimian GD89
155	MeiGuo-1	4	MeiGuo-1
156	JiErJiSi	4	Jierjisi
157	BaZhou5409	4	Bazhou 5409
158	YuMian1Hao	3	Yumian 1Hao
159	HuaZhong910102	2	Huazhong 910102
160	YiSeLiePinZhong	3	YiSeLiePinZhong
161	Ken6614	4	Ken 6614
162	Ken0074	4	Ken 0074
163	Chuan239-1	4	Chuan 239-1
164	BaMian3Hao	2	Bamian 3
165	Chuan338	4	Chuan 338
166	Chuan267	3	Chuan 267
167	Chuan65	3	Chuan 65
168	Chuan01	3	Chuan 01
169	XinLuZao2Hao	4	Xinluzao 2
170	XinLuZao10Hao	4	Xinluzao 10
171	XinLuZao12Hao	4	Xinluzao 12
172	XinLuZao13Hao	4	Xinluzao 13
173	XinLuZao15Hao	3	Xinluzao 15
174	XinLuZao16Hao	3	Xinluzao 16
175	XinLuZao17Hao	3	Xinluzao 17
176	XinLuZao18Hao	4	Xinluzao 18
177	XinLuZao19Hao	4	Xinluzao 19
178	XinLuZao20Hao	4	Xinluzao 20
179	XinLuZao21Hao	4	Xinluzao 21
180	XinLuZao22Hao	4	Xinluzao 22
181	XinLuZao23Hao	4	Xinluzao 23
182	XinLuZao24Hao	3	Xinluzao 24
183	YuMian5Hao	3	Yumian 5
184	YuMian21	2	Yumian 21
185	ZheMian11Hao	3	Zhemian 11
186	Tkuo	3	Tkuo
187	Bo425	4	Bo425
188	XinLuZhong60Hao	3	Xinluzhong 60
189	KenN27-3	3	KenN27-3
190	B-3	2	B-3
191	XinLuZao25Hao	3	Xinluzao 25
192	XinLuZao26Hao	4	Xinluzao 26
193	XinLuZao27Hao	2	Xinluzao 27
194	XinLuZao28Hao	4	Xinluzao 28
195	XinLuZao29Hao	3	Xinluzao 29
196	XinLuZao30Hao	3	Xinluzao 30
197	XinLuZao34Hao	3	Xinluzao 34
198	XinLuZao35Hao	3	Xinluzao 35
199	XinLuZao37Hao	2	Xinluzao 37
200	XinLuZao38Hao	4	Xinluzao 38
201	XinLuZao39Hao	2	Xinluzao 39
202	XinLuZao40Hao	3	Xinluzao 40
203	XinLuZao41Hao	3	Xinluzao 41
204	XinLuZao46Hao	3	Xinluzao 46
205	XinLuZao47Hao	3	Xinluzao 47
206	XinLuZao48Hao	3	Xinluzao 48
207	XinLuZao49Hao	3	Xinluzao 49
208	XinLuZao50Hao	2	Xinluzao 50
209	XinLuZao51Hao	4	Xinluzao 51
210	XinLuZhong1Hao	4	Xinluzhong 1
211	XinLuZhong3Hao	3	Xinluzhong 3
212	XinLuZhong4Hao	3	Xinluzhong 4
213	XinLuZhong5Hao	4	Xinluzhong 5
214	XinLuZhong6Hao	4	Xinluzhong 6
215	XinLuZhong7Hao	4	Xinluzhong 7
216	XinLuZhong8Hao	4	Xinluzhong 8
217	XinLuZhong9Hao	4	Xinluzhong 9
218	XinLuZhong10Hao	3	Xinluzhong 10
219	XinLuZhong13Hao	4	Xinluzhong 13
220	XinLuZhong14Hao	4	Xinluzhong 14
221	XinLuZhong16Hao	3	Xinluzhong 16
222	XinLuZhong17Hao	4	Xinluzhong 17
223	XinLuZhong19Hao	4	Xinluzhong 19
224	XinLuZhong20Hao	3	Xinluzhong 20
225	XinLuZhong21Hao	3	Xinluzhong 21
226	XinLuZhong22Hao	4	Xinluzhong 22
227	XinLuZhong26Hao	2	Xinluzhong 26
228	XinLuZhong30Hao	3	Xinluzhong 30
229	XinLuZhong32Hao	4	Xinluzhong 32
230	XinLuZhong34Hao	4	Xinluzhong 34
231	XinLuZhong35Hao	3	Xinluzhong 35
232	XinLuZhong40Hao	4	Xinluzhong 40
233	XinLuZhong41Hao	4	Xinluzhong 41
234	XinLuZhong46Hao	3	Xinluzhong 46
235	XinLuZhong47Hao	4	Xinluzhong 47
236	JiangYin1Hao	2	Jiangyin 1
237	JinKen1042	4	Jinken 1042
238	GuoXinMian9Hao	4	Guoxinmian 9
239	HuiYuan717	4	Huiyuan 717
240	YunZao219	3	Yuzao 219
241	YunZao33-356	3	Yuzao 33-356
242	JinMian2Hao	4	Jinmian 2
243	ZhaoYangMian2Hao	4	ZYangmian 2
244	DunHuang77-116	4	Dunhuang 77-116
245	GanMian4Hao	4	Ganmian 4
246	GuanNongZaoC-50	4	Guannongzao C-50
247	GuanNongChangZaoB14	4	Guannongchangzao B14
248	YanZao1Hao	4	Yanzao 1
249	YanZao2Hao	3	Yanzao 2
250	LiaoJinMian6Hao	4	Liaojinmian 6
251	JinKen69-2	4	Jinken 69-2
252	JinKen148-39	4	Jinken 148-39
253	ZhuangJiaHan102	4	Zhuangjiahan 102
254	YinShan4Hao	4	Yinshan 4
255	SiMian3Hao	4	Simian 3
256	JiMian10Hao	3	Jimian 10
257	JiMian11Hao	3	Jimian 11
258	JiMian12Hao	3	Jimian 12
259	EMian17Hao	1	Emian 17
260	SuMian4Hao	3	Sumian 4
261	EKangMian2Hao	3	Ekangmian 2
262	EDaiMian	4	Edaimian
263	XuZhou142	3	Xuzhou 142
264	SuMian9Hao	3	Sumian 9
265	SuMian12Hao	4	Sumian 12
266	SuKang191	1	Sukang 191
267	GangMian2Hao	3	Gangmian 2
268	KeZi201	3	Kezi 201
269	DaiHongDai	4	Daihongdai
270	BoMian1Hao	3	Bomian 1
271	KeMian4Hao	4	Kemian 4
272	GanMian12Hao	3	Ganmian 12
273	YaPengMian	3	Yapengmian
274	JiJiaoDeZiMian	4	Jijiaodezimian
275	611Bo	3	611Bo
276	AnNong121	2	Annong 121
277	Daizimian 16	2	Daizimian 16
278	DeZiMian531	1	Dezimian 531
279	DunMian1Hao	3	Dunmian 1
280	GanMian2Hao	2	Ganmian 2
281	GanMian47	3	Ganmian 47
282	GuangYeDaizimian	3	Guangyedaizimian
283	Ji668	3	Ji668
284	JiMian25	3	Jimian 25
285	JinMian5Hao	4	Jinmian 5
286	KeKe1543	3	Keke 1543
287	NingMian1Hao	3	Ningmian 1
288	NingMian22	2	Ningmian 22
289	NongDa94-7	3	Nongda 94-7
290	NongDaMian8Hao	4	Nongdamian 8
291	ShuMian1Hao	3	Shumian 1
292	SuMian22	3	Sumian 22
293	YuMian1Hao	3	Yumian 1
294	YuMian2Hao	4	Yumian 2
295	XinLuZao53Hao	4	Xinluzao 53

## Sheet: Table S2 wild accession
Table S2 G.hirsutum wild accessions used for observation of stem trichome density and fuzzy fiber
Number in the field	Wild accessions	Flower time	Stem trichome length*	Stem trichome density	Fuzzy fiber
Y065	Marie-galantel 116	Normal-maturing	0	0	0.5
Y146	Marie-galantel 79	Late-maturing	0	0	0.5
Y149	Marie-galantel 88A	Late-maturing	0	0	0.5
Y154	Marie-galantel 97	Late-maturing	0	0	0.5
Y155	Marie-galantel 99	Late-maturing	0	0	0.5
Y158	Marie-galantel107	Late-maturing	0	0	0.5
Y133	Marie-galantel 39	Late-maturing	0	0	1
Y050	Marie-galantel 2	Normal-maturing	0	0	2
Y119	Marie-galantel 19	Late-maturing	0	0	2
Y138	Marie-galantel 47	Late-maturing	0	0	2
Y145	Marie-galantel 76B	Late-maturing	0	0	2
Y164	Marie-galantel 114	Late-maturing	0	0	2
Y148	Marie-galantel 86A	Late-maturing	0	0	2
Y129	Marie-galantel 33	Late-maturing	0	0	2.5
Y125	Marie-galantel 26B	Late-maturing	0	0	2.5
Y144	Marie-galantel 70	Late-maturing	0	0	2.5
Y099	Palmeri 9	Normal-maturing	0	0	3
Y104	Palmeri 37	Normal-maturing	0	0	3
Y147	Marie-galantel 83	Late-maturing	0	0	3
Y127	Marie-galantel 28	Late-maturing	0	0	3
Y066	Marie-galantel 118	Normal-maturing	I	1	0.5
Y019	Punctatum 25	Normal-maturing	I-II	1	0.5
Y103	Palmeri 36	Normal-maturing	I	1	2
Y113	Morrilli 27	Late-maturing	I	1	2
Y014	Punctatum 16	Normal-maturing	I	1	2.5
Y056	Marie-galantel 41	Normal-maturing	I	1	2.5
Y064	Marie-galantel 85	Normal-maturing	I	1	2.5
Y047	Richmondi 9	Normal-maturing	I	1	3
Y048	Richmondi 10	Normal-maturing	I	1	3
Y049	Richmondi 11	Normal-maturing	I	1	3
Y051	Marie-galantel 3	Normal-maturing	I	1	3
Y052	Marie-galantel 4	Normal-maturing	I	1	3
Y086	Latifolium 27	Normal-maturing	I	1	3
Y115	Marie-galantel 8A	Late-maturing	I	1	3
Y143	Marie-galantel 67	Late-maturing	I	1	3
Y106	Punctatum 26	Late-maturing	II	1	3
Y107	Punctatum 27	Late-maturing	II	1	3
Y102	Palmeri 32	Normal-maturing	I-II	1	3
Y020	Punctatum 29	Normal-maturing	I	1	3.5
Y140	Marie-galantel 55	Late-maturing	I	1	3.5
Y142	Marie-galantel 59	Late-maturing	I	1	3.5
Y137	Marie-galantel 44	Late-maturing	I	2	0.5
Y016	Punctatum 20	Normal-maturing	II	2	1
Y131	Marie-galantel 35	Late-maturing	I-II	2	1
Y021	Punctatum 30	Normal-maturing	I	2	2
Y163	Marie-galantel 110A	Late-maturing	I	2	2
Y105	Punctatum 22	Late-maturing	II	2	2
Y130	Marie-galantel 34	Late-maturing	II	2	2
Y159	Marie-galantel 108	Late-maturing	II	2	2
Y092	Latifolium 43	Normal-maturing	I	2	2.5
Y166	Latifolium 133	Late-maturing	I	2	2.5
Y042	Yucatanense 3	Normal-maturing	II	2	2.5
Y161	Marie-galantel 109	Late-maturing	I-II	2	2.5
Y001	Punctatum 1	Normal-maturing	I	2	3
Y003	Punctatum 4	Normal-maturing	I	2	3
Y004	Punctatum 5	Normal-maturing	I	2	3
Y035	Morrilli 34	Normal-maturing	I	2	3
Y059	Marie-galantel 52A	Normal-maturing	I	2	3
Y067	Latifolium 3	Normal-maturing	I	2	3
Y080	Latifolium 21	Normal-maturing	I	2	3
Y081	Latifolium 22	Normal-maturing	I	2	3
Y085	Latifolium 26	Normal-maturing	I	2	3
Y087	Latifolium 28	Normal-maturing	I	2	3
Y088	Latifolium 31	Normal-maturing	I	2	3
Y089	Latifolium 35	Normal-maturing	I	2	3
Y097	Latifolium 50	Normal-maturing	I	2	3
Y109	Punctatum 31	Late-maturing	I	2	3
Y114	Morrilli 46	Late-maturing	I	2	3
Y117	Marie-galantel 14	Late-maturing	I	2	3
Y141	Marie-galantel 56	Late-maturing	I	2	3
Y150	Marie-galantel 91	Late-maturing	I	2	3
Y128	Marie-galantel 30	Late-maturing	II	2	3
Y011	Punctatum 13	Normal-maturing	I-II	2	3
Y013	Punctatum 15	Normal-maturing	I-II	2	3
Y079	Latifolium 20	Normal-maturing	I-II	2	3
Y090	Latifolium 38	Normal-maturing	I-II	2	3
Y120	Marie-galantel 19	Late-maturing	I-II	2	3
Y078	Latifolium 19	Normal-maturing	II-IV	2	3
Y068	Latifolium 7	Normal-maturing	I	2	3.5
Y069	Latifolium 8	Normal-maturing	I	2	3.5
Y073	Latifolium 11	Normal-maturing	I	2	3.5
Y075	Latifolium 15	Normal-maturing	I	2	3.5
Y083	Latifolium 24	Normal-maturing	I	2	3.5
Y084	Latifolium 25	Normal-maturing	I	2	3.5
Y095	Latifolium 47	Normal-maturing	I	2	3.5
Y136	Marie-galantel 43	Late-maturing	II	3	0
Y007	Punctatum 9	Normal-maturing	II	3	0.5
Y157	Marie-galantel 106	Late-maturing	I-II	3	0.5
Y006	Punctatum 8	Normal-maturing	I-II	3	1
Y012	Punctatum 14	Normal-maturing	I-II	3	1
Y091	Latifolium 42	Normal-maturing	I	3	1.5
Y165	Latifolium 40	Late-maturing	I	3	1.5
Y008	Punctatum 10	Normal-maturing	I-II	3	1.5
Y015	Punctatum 19	Normal-maturing	I	3	2
Y045	Richmondi 6	Normal-maturing	I	3	2
Y072	Latifolium 10	Normal-maturing	I	3	2
Y063	Marie-galante l84	Normal-maturing	I-II	3	2
Y152	Marie-galantel 96	Late-maturing	I-II	3	2
Y094	Latifolium 46	Normal-maturing	I	3	2.5
Y034	Morrilli 33	Normal-maturing	II	3	2.5
Y002	Punctatum 2	Normal-maturing	I	3	3
Y018	Punctatum 23	Normal-maturing	I	3	3
Y023	Morrilli 12	Normal-maturing	I	3	3
Y031	Morrilli 23	Normal-maturing	I	3	3
Y037	Morrilli 38	Normal-maturing	I	3	3
Y044	Richmondi 2	Normal-maturing	I	3	3
Y055	Marie-galantel 40A	Normal-maturing	I	3	3
Y058	Marie-galantel 51	Normal-maturing	I	3	3
Y061	Marie-galantel 66	Normal-maturing	I	3	3
Y070	Latifolium 9	Normal-maturing	I	3	3
Y096	Latifolium 48	Normal-maturing	I	3	3
Y118	Marie-galantel 16A	Late-maturing	I	3	3
Y156	Marie-galantel 104	Late-maturing	I	3	3
Y024	Morrilli 15	Normal-maturing	II	3	3
Y043	Richmondi 1	Normal-maturing	II	3	3
Y046	Richmondi 7	Normal-maturing	II	3	3
Y076	Latifolium 16	Normal-maturing	II	3	3
Y093	Latifolium 44	Normal-maturing	II	3	3
Y100	Palmeri 12	Normal-maturing	II	3	3
Y110	Morrilli 1	Late-maturing	II	3	3
Y062	Marie-galantel 69	Normal-maturing	I-II	3	3
Y151	Marie-galantel 93	Late-maturing	I-II	3	3
Y017	Punctatum 21	Normal-maturing	I-II	3	3
Y060	Marie-galantel 60	Normal-maturing	I-II	3	3
Y121	Marie-galantel 20	Late-maturing	I-II	3	3
Y074	Latifolium1 4	Normal-maturing	II-IV	3	3
Y108	Punctatum 33	Late-maturing	II-IV	3	3
Y101	Palmeri 15	Normal-maturing	II-IV	3	3
Y022	Morrilli 2	Normal-maturing	I	3	3.5
Y082	Latifolium 23	Normal-maturing	I	3	3.5
Y111	Morrilli 4A	Late-maturing	I	3	3.5
Y053	Marie-galantel 11	Normal-maturing	I-II	3	3.5
Y009	Punctatum 12	Normal-maturing	I-II	3	3.5
Y077	Latifolium 17	Normal-maturing	I-II	3	3.5
Y005	Punctatum 7	Normal-maturing	I	4	1
Y025	Morrilli 16	Normal-maturing	I	4	3
Y026	Morrilli 17	Normal-maturing	II	4	3
Y030	Morrilli 22	Normal-maturing	II	4	3
Y033	Morrilli 29	Normal-maturing	II	4	3
Y122	Marie-galantel 22	Late-maturing	II	4	3
Y028	Morrilli 20	Normal-maturing	I-II	4	3
Y032	Morrilli 26	Normal-maturing	I-II	4	3
Y029	Morrilli 21	Normal-maturing	I-II	4	3
Y038	Morrilli 40	Normal-maturing	I-II	4	3
Y039	Morrilli 41	Normal-maturing	I-II	4	3
Y041	Yucatanense 2	Normal-maturing	I-II	4	3
Y123	Marie-galantel 23	Late-maturing	II-IV	4	3
Y098	Latifolium 79	Normal-maturing	I	4	3.5
Y116	Marie-galantel 9	Late-maturing	I	4	3.5
Y040	Morrilli 43	Normal-maturing	I-II	5	3
Y124	Marie-galantel 23A	Late-maturing	0	0
Y135	Marie-galantel 40	Late-maturing	0	0
Y153	Marie-galantel 96	Late-maturing	0	0
Y224	Marie-galantel 17	Late-maturing	0	0
Y225	Marie-galantel 45A	Late-maturing	0	0
Y230	Marie-galantel 100	Late-maturing	0	0
Y231	Marie-galantel 73B	Late-maturing	0	0
Y232	Marie-galantel 76C	Late-maturing	0	0
Y126	Marie-galantel 27	Late-maturing	0	0
Y134	Marie-galantel 39A	Late-maturing	0	0
Y233	Marie-galantel 87	Late-maturing	0	0
Y057	Marie-galantel 46	Normal-maturing	I	1
Y132	Marie-galantel 36	Late-maturing	I	2
Y139	Marie-galantel 52	Late-maturing	I	2
Y218	Yucatanense 1	Late-maturing	I	2
Y220	Marie-galantel 1	Late-maturing	I	2
Y221	Marie-galantel 7	Late-maturing	I	2
Y222	Marie-galantel 8A	Late-maturing	I	3
Y223	Marie-galantel 10	Late-maturing	I	1
Y227	Marie-galantel 54	Late-maturing	I	2
Y228	Marie-galantel 71	Late-maturing	I	2
Y112	Morrilli 4	Late-maturing	II	4
Y160	Marie-galantel 108	Late-maturing	II	2
Y215	Morrilli 14	Late-maturing	II	3
Y217	Morrilli 45	Late-maturing	II	3
Y219	Richmondi 5	Late-maturing	II	2
Y229	Marie-galantel 95	Late-maturing	II	1
Y216	Morrilli 28	Late-maturing	I-II	4
Y162	Marie-galantel 109A	Late-maturing	I-II	1
Y226	Marie-galante l48	Late-maturing	II-IV	3
*different roman number represented the different stem length. I: like I;I-II: between I and II, II: like II, II-IV: between II and IV; IV: like IV

## Sheet: Table S3 Fiber mutant
Table S3 Fussy fiber mutants of G.hirsutum used for observation of stem trichome density and fuzzy fiber
Number in the field	Varieties	Stem trichome density
6002	Parmesan peach cotton	2
6003	Kashi black seed	2
6004	Photon	0.5
6005	Pingguo old photon	2
6006	Longlin leather step photon	2
6007	Zhejiang University E210	1
6008	SA27	1
6021	Purple red brown floc (wide leaf)	2
6025	n2	1
6026	Gznn1-1 Photon	1
6027	Gznn2-1 Photon	1
6028	Red chicken feet with green leaves and red hearts	1
6031	Purple red chicken feet leaf brown floc	2
6032	Lu Wuxu	2
6033	N1	1
6034	N1	1
6035	The legend of Yue Ji	2
6036	Texas 9102	3
6041	Thin H10	1
6042	Shrinked red chicken feet brown floc photon	1
6043	Yellow red waved chicken feet	0
6046	GP54	1.5
6052	Yellow red chicken feet photon	1
6053	Red chicken feet wave edge leaf green floc	1
6054	Crepe red chicken feet brown floc photon	1
6055	Light green wave edge chicken feet leaf photon	0.5
6056	Wangmo Tiezi	2
6057	Luodian iron seed	3
6058	Shache	2
6059	VII3527	0.5
6060	Coconut photon	2
6068	Texas 9108	3
6071	QF-10/1	1
6072	AH2	0.5
6073	T586	4
6074	H10	1
6078	RIL TmNn0132LP	1

## Sheet: Table S4 GB
Table S4 Stem trichome and seed fiber of G. barbadense varieties
ID	Variety	Trichome type	Trichome density	Fuzz fiber
S270	Long 1	NT	0	0
S028	Xinhai 5	NT	0	0
S010	Pakistan 3119	Ⅲ	1	1
S015	Yunnan 8040-2	Ⅲ	1	1
S016	Hai 1	Ⅲ	1	1
S018	Yue 51-11	Ⅲ	1	1
S033	Xinhai 33	Ⅲ	1	1
S034	Sudan long-staple cotton	Ⅲ	1	1
S041	Giza 80	Ⅲ	1	1
S043	5904 Yi	Ⅲ	1	1
S048	Xinhai 2	Ⅲ	1	1
S052	Ashmon	Ⅲ	1	1
S061	Y14-21	Ⅲ	1	1
S066	Y14-16	Ⅲ	1	1
S089	H5161	Ⅲ	1	1
S131	XLD52	Ⅲ	1	1
S137	XLD46	Ⅲ	1	1
S138	XLD45	Ⅲ	1	1
S146	XLD37	Ⅲ	1	1
S154	XLD28	Ⅲ	1	1
S164	XLD18	Ⅲ	1	1
S202	Long A11-3	Ⅲ	1	1
S227	Xinhai 11	Ⅲ	1	1
S290	Pima-5-2	Ⅲ	1	1
S001	Minuffi	Ⅲ	1	1
S004	Bima 4	Ⅲ	1	1
S011	Soviet cotton B154 series (91-486)	Ⅲ	1	1
S014	Xinhai 4	Ⅲ	1	1
S020	5320-fu	Ⅲ	1	1
S036	Xinhai 18	Ⅲ	1	1
S051	Xinhai 17	Ⅲ	1	1
S065	Y14-17	Ⅲ	1	1
S127	XLD57	Ⅲ	1	1
S133	XLD50	Ⅲ	1	1
S139	XLD44	Ⅲ	1	1
S143	XLD40	Ⅲ	1	1
S153	XLD29	Ⅲ	1	1
S183	07N-89H brown	Ⅲ	1	1
S190	HS12-5	Ⅲ	1	1
S200	HS11-3	Ⅲ	1	1
S214	07NH-20	Ⅲ	1	1
S223	Xinhai 16	Ⅲ	1	1
S224	Xinhai 15	Ⅲ	1	1
S230	Xinhai 7	Ⅲ	1	1
S232	Xinhai 3	Ⅲ	1	1
S238	3-2H	Ⅲ	1	1
S242	25-6H	Ⅲ	1	1
S266	Bahatini	Ⅲ	1	1
S268	Northwest island cotton	Ⅲ	1	1
S269	Losia 1	Ⅲ	1	1
S280	uoc620	Ⅲ	1	1
S142	XLD41	Ⅲ	2	1
S222	Junhai 1	Ⅲ	2	1
S261	Xinhai 20	Ⅲ	2	1
S025	Soviet cotton B69 (91-470)	Ⅳ	2	1
S003	coastland R4-4	NT	0	1
S007	Daxuan 71	NT	0	1
S026	Tuhai 2	NT	0	1
S038	Bima 1	NT	0	1
S040	Soviet B9102	NT	0	1
S044	Hai 92-138	NT	0	1
S045	West Indian Cotton	NT	0	1
S046	8763 Yi	NT	0	1
S117	SDH1161	NT	0	1
S145	XLD38	NT	0	1
S147	XLD36	NT	0	1
S148	XLD35	NT	0	1
S150	XLD33	NT	0	1
S152	XLD31	NT	0	1
S155	XLD27	NT	0	1
S160	XLD22	NT	0	1
S161	XLD21	NT	0	1
S163	XLD19	NT	0	1
S166	XLD15	NT	0	1
S167	XLD14	NT	0	1
S168	XLD13	NT	0	1
S169	XLD12	NT	0	1
S170	XLD11	NT	0	1
S210	02NH-10	NT	0	1
S211	07NH-17	NT	0	1
S213	08NH-42	NT	0	1
S215	Xinhai 19	NT	0	1
S216	Tianchang 16	NT	0	1
S217	Tianchang 10	NT	0	1
S219	Xinhai 26	NT	0	1
S234	Forward 616-3-2	NT	0	1
S275	Pima cotton	NT	0	1
S276	Bima 3	NT	0	1
S278	Bima Ø	NT	0	1
S284	PALMYLA	NT	0	1
S287	GiZa 30	NT	0	1
S273	Long No. 5	NT	1	1
S049	Karnak	NT	0	2
S068	Y14-14	NT	0	2
S118	Xinhai 39	NT	0	2
S126	XLD58	NT	0	2
S158	XLD24	NT	0	2
S218	Bar 202	NT	0	2
S221	Xinhai 22	NT	0	2
S248	DJ08-378	NT	0	2
S253	Tower 08-362	NT	0	2
S288	GiZa 67	NT	0	2
S074	Y14-8	Ⅲ	1	2
S101	DJ9031	Ⅲ	1	2
S029	Xinhai 31	Ⅲ	1	2
S042	J917	Ⅲ	1	2
S056	Y14-26	Ⅲ	1	2
S093	Jinken 1354	Ⅲ	1	2
S096	k-416	Ⅲ	1	2
S114	MC-203	Ⅲ	1	2
S122	P90	Ⅲ	1	2
S172	XLD9	Ⅲ	1	2
S246	Xinhai 44	Ⅲ	1	2
S259	Xinhai 46	Ⅲ	1	2
S263	Leap Forward 51	Ⅲ	1	2
S055	Y14-27	Ⅲ	1	2
S059	Y14-23	Ⅲ	1	2
S060	Y14-22	Ⅲ	1	2
S062	Y14-20	Ⅲ	1	2
S079	Y14-3	Ⅲ	1	2
S095	Nine Cotton 85	Ⅲ	1	2
S097	Yuanlong 13	Ⅲ	1	2
S104	Ta 09-324	Ⅲ	1	2
S116	Changfeng 4	Ⅲ	1	2
S119	Xinhai 35	Ⅲ	1	2
S130	XLD53	Ⅲ	1	2
S179	04NC-24H green	Ⅲ	1	2
S182	06NC-28H brown	Ⅲ	1	2
S185	Xinhai 30	Ⅲ	1	2
S193	07NH-59 Brown	Ⅲ	1	2
S201	08H-6	Ⅲ	1	2
S204	06NC-12	Ⅲ	1	2
S205	05NH-7	Ⅲ	1	2
S225	Xinhai 14	Ⅲ	1	2
S229	H858	Ⅲ	1	2
S255	Xinhai 48	Ⅲ	1	2
S260	Xinhai 47	Ⅲ	1	2
S262	Yuejin 2	Ⅲ	1	2
S019	Soviet cotton B51 series (91-438)	Ⅲ	2	2
S023	Xinhai 24	Ⅲ	2	2
S031	Tianchang 2	Ⅲ	2	2
S073	Y14-9	Ⅲ	2	2
S083	JSH12-3	Ⅲ	2	2
S109	S10-132	Ⅲ	2	2
S141	XLD42	Ⅲ	2	2
S175	XLD6	Ⅲ	2	2
S176	XLD5	Ⅲ	2	2
S195	08NH-3	Ⅲ	2	2
S220	Xinhai 25	Ⅲ	2	2
S226	Xinhai 13	Ⅲ	2	2
S228	Xinhai 8	Ⅲ	2	2
S233	Victory 1	Ⅲ	2	2
S236	03H-1	Ⅲ	2	2
S237	8-11H	Ⅲ	2	2
S241	7-4H	Ⅲ	2	2
S245	Xinhai 43	Ⅲ	2	2
S264	A6303	Ⅲ	2	2
S032	DJ-1	Ⅲ	3	2
S140	XLD43	Ⅲ	3	2
S289	Pima-5-1	Ⅲ	3	2
S009	DJ-07-136	Ⅲ	4	2
S265	Xinong 27	Ⅳ	2	2
S110	H12-202	NT	0	3
S207	06NH-2	NT	0	3
S084	Changfeng 2	Ⅲ	1	3
S102	DJ09-172	Ⅲ	1	3
S087	k-412	Ⅲ	1	3
S088	11-616	Ⅲ	1	3
S091	Yuanlong 5	Ⅲ	1	3
S105	k-138	Ⅲ	1	3
S107	Changfeng 3	Ⅲ	1	3
S112	Yuanlong 12	Ⅲ	1	3
S121	Xinhai 34	Ⅲ	1	3
S181	07NC-33H brown	Ⅱ-Ⅳ	4	3
S021	Xinhai 27	Ⅲ	1	3
S057	Y14-25	Ⅲ	1	3
S063	Y14-19	Ⅲ	1	3
S076	Y14-6	Ⅲ	1	3
S077	Y14-5	Ⅲ	1	3
S080	Y14-1	Ⅲ	1	3
S082	33687	Ⅲ	1	3
S092	AW-2044	Ⅲ	1	3
S098	Yuanlong 11	Ⅲ	1	3
S106	Lu Thai 572Q	Ⅲ	1	3
S113	H33790	Ⅲ	1	3
S134	XLD49	Ⅲ	1	3
S177	XLD4	Ⅲ	1	3
S180	05NC-13H brown	Ⅲ	1	3
S184	07N-88H brown	Ⅲ	1	3
S187	Xinhai 29	Ⅲ	1	3
S188	Xinhai 38	Ⅲ	1	3
S191	04NC-20H green	Ⅲ	1	3
S194	08NH-16	Ⅲ	1	3
S198	08NH-7	Ⅲ	1	3
S199	03NH-7	Ⅲ	1	3
S249	G-92	Ⅲ	1	3
S251	Changfeng 1	Ⅲ	1	3
S252	Xinhai 28	Ⅲ	1	3
S254	Xinhai 45	Ⅲ	1	3
S256	Yuanlong 5	Ⅲ	1	3
S281	Y14-2	Ⅲ	1	3
S013	Xinhai 29	Ⅲ	2	3
S024	Ah Chang 599	Ⅲ	2	3
S035	K366	Ⅲ	2	3
S058	Y14-24	Ⅲ	2	3
S069	Y14-13	Ⅲ	2	3
S070	Y14-12	Ⅲ	2	3
S071	Y14-11	Ⅲ	2	3
S078	Y14-4	Ⅲ	2	3
S086	Ta 09-63	Ⅲ	2	3
S094	H33781	Ⅲ	2	3
S100	Ta 10-280	Ⅲ	2	3
S103	TH08-285	Ⅲ	2	3
S111	TH09-286	Ⅲ	2	3
S115	Changfeng 5	Ⅲ	2	3
S129	XLD55	Ⅲ	2	3
S136	XLD47	Ⅲ	2	3
S178	XLD3	Ⅲ	2	3
S189	Xinhai 32	Ⅲ	2	3
S197	07NH-16	Ⅲ	2	3
S231	Xinhai 6	Ⅲ	2	3
S247	Xinhai 42	Ⅲ	2	3
S257	TH-314	Ⅲ	2	3
S267	Yuanmou 1	Ⅲ	2	3
S054	Y14-28	Ⅲ	3	3
S067	Y14-15	Ⅲ	3	3
S135	XLD48	Ⅲ	3	3
S192	08NC-25H brown	Ⅲ	3	3
S203	07NH-5	Ⅲ	3	3
S239	2-9H	Ⅲ	3	3
S250	Y-163	Ⅲ	3	3
S271	Long 3	Ⅲ	3	3
S291	Pima-96	Ⅲ	3	3
S008	Bima 2	Ⅲ	4	3
S022	Xinhai 10	Ⅲ	4	3
S173	XLD8	Ⅳ	3	3
S209	02NH-20	Ⅳ	3	3
S108	AW2013	Ⅲ	1	4
S090	Ta 09-164	Ⅲ	1	4
S174	XLD7	Ⅲ	1	4
S186	167	Ⅲ	1	4
S196	08NH-2	Ⅲ	1	4
S085	DJ10149	Ⅲ	2	4
S120	Xinhai 40	Ⅲ	2	4
S037	Jiangsu long staple cotton	Ⅲ	3	4
S206	06NH-16	Ⅳ	3	4
NT； no trichome on stem

## Sheet: Table S5 cross combination
Table S5 Crosses used in mapping and classification of stem trichome type
Female parent (species, trichome type)	Male parent (species, trichome type)	Generation	Population size	Purpose
Xinyan96-48 (Gh, Ia)	Liao1779 (Gh, II)	F2	66	To reveal the relationship of Type I and II trichome
QF-10/1 (Gh, Ia)	Tu75-37 (Gb, no trichome)	F2	118	Map the Type I stem trichome
N73DeltapineNGO (Gh, no trichome)	VIR-59TV (Gb, III)	F2	130	Map the Type III stem trichome
N73DeltapineNGO (Gh, no trichome)	Bazhou 03 (Gb, IV)	F2	383	Map the Type IV stem trichome
Aken 4154 (Gb, III)	Bazhou 03 (Gb, IV)	F2	64	To reveal the relationship of Type III and IV trichome

## Sheet: Table S6 NCGC
Table S6 Stem trichome phenotype from NCGC
#	Germplasm	Species	stem hair (NCGC)	stem hair (NCGC)
7	7503-58-2-3	Gossypium barbadense	none	0
20	GB-1530	Gossypium barbadense	none	0
26	7001-84-1-2	Gossypium barbadense	none	0
61	GB-0652	Gossypium barbadense	none	0
66	AZK 164	Gossypium barbadense	none	0
70	Russian Pei 152-421	Gossypium barbadense	none	0
89	Pima S-6	Gossypium barbadense	none	0
92	GB-1596	Gossypium barbadense	none	0
95	MSI 4210	Gossypium barbadense	none	0
107	La Chimba 2	Gossypium barbadense	none	0
114	GB-0682	Gossypium barbadense	none	0
118	8104-34-7-6	Gossypium barbadense	none	0
120	Giza 75	Gossypium barbadense	none	0
124	AZK 133	Gossypium barbadense	none	0
152	8006-49-9-4	Gossypium barbadense	none	0
186	8006-49-8-3	Gossypium barbadense	none	0
215	Maarad	Gossypium barbadense	none	0
218	AZB 634	Gossypium barbadense	none	0
220	V135 (30) 46	Gossypium barbadense	none	0
224	K-6779	Gossypium barbadense	none	0
225	7212-519-503-503	Gossypium barbadense	none	0
238	7802-57-5-6	Gossypium barbadense	none	0
241	Giza 31	Gossypium barbadense	none	0
258	5476 I	Gossypium barbadense	none	0
262	GB-1566	Gossypium barbadense	none	0
271	AZAS 138	Gossypium barbadense	none	0
299	GB-1585	Gossypium barbadense	none	0
316	AZB 611	Gossypium barbadense	none	0
322	Pima S-4 (PI 529533)	Gossypium barbadense	none	0
328	AZK 43	Gossypium barbadense	none	0
339	Ashmouni Giza 32	Gossypium barbadense	none	0
345	AZK 222	Gossypium barbadense	none	0
346	Quebradinho Porte Arboreo	Gossypium barbadense	none	0
362	8206-18-8-3	Gossypium barbadense	none	0
366	Sea Island Seaberry (PI 528825)	Gossypium barbadense	none	0
371	7212-508-501-504 (PI 604270)	Gossypium barbadense	none	0
372	6807	Gossypium barbadense	none	0
375	AZK 68	Gossypium barbadense	none	0
379	K-7610	Gossypium barbadense	none	0
381	AZK 201	Gossypium barbadense	none	0
415	GB-1556	Gossypium barbadense	none	0
424	OSI Ordinary (PI 152419)	Gossypium barbadense	none	0
426	AZAS 478	Gossypium barbadense	none	0
433	AZB 128	Gossypium barbadense	none	0
438	AZB 621	Gossypium barbadense	none	0
448	San Pedro Kidney	Gossypium barbadense	none	0
471	GB-0004	Gossypium barbadense	none	0
478	GB-0673	Gossypium barbadense	none	0
479	Brown Egyptian (PI 528391)	Gossypium barbadense	none	0
487	7507-81-5-7	Gossypium barbadense	none	0
491	GB-0113	Gossypium barbadense	none	0
495	7603-8-4-9	Gossypium barbadense	none	0
501	7202-4-5-2 (PI 604298)	Gossypium barbadense	none	0
503	Puerto Rican Regular (PI 528413)	Gossypium barbadense	none	0
506	PI 276360 (GB-0103)	Gossypium barbadense	none	0
508	GB-1443	Gossypium barbadense	none	0
512	L.C.B. 3033	Gossypium barbadense	none	0
514	GB-1454	Gossypium barbadense	none	0
517	AZB 350	Gossypium barbadense	none	0
528	8415-16-9-4	Gossypium barbadense	none	0
549	GB-1607	Gossypium barbadense	none	0
551	GB-0150	Gossypium barbadense	none	0
570	7203-529-501-501	Gossypium barbadense	none	0
589	AZAS 712	Gossypium barbadense	none	0
605	GB-1572	Gossypium barbadense	none	0
612	VH8 4621	Gossypium barbadense	none	0
613	K-6565	Gossypium barbadense	none	0
615	GB-1490	Gossypium barbadense	none	0
619	AZAS 272	Gossypium barbadense	none	0
625	AZB 117	Gossypium barbadense	none	0
635	GB-0015	Gossypium barbadense	none	0
639	GB-1433	Gossypium barbadense	none	0
663	Ashabad 8	Gossypium barbadense	none	0
679	GB-1425	Gossypium barbadense	none	0
685	8005-54-6-1	Gossypium barbadense	none	0
695	AZB 125	Gossypium barbadense	none	0
697	GB-1516	Gossypium barbadense	none	0
700	GB-1546	Gossypium barbadense	none	0
724	Fryxell 633	Gossypium barbadense	none	0
734	P77	Gossypium barbadense	none	0
752	Pima	Gossypium barbadense	none	0
754	AZB 106	Gossypium barbadense	none	0
755	GB-0069	Gossypium barbadense	none	0
761	7406-109-7-6	Gossypium barbadense	none	0
784	7506-20-6-61	Gossypium barbadense	none	0
794	GB-0446	Gossypium barbadense	none	0
801	GB-0661	Gossypium barbadense	none	0
804	GB-0643	Gossypium barbadense	none	0
814	L-2113 Angorskii	Gossypium barbadense	none	0
840	GB-1542	Gossypium barbadense	none	0
841	7202-50-5-7-1	Gossypium barbadense	none	0
842	89590	Gossypium barbadense	none	0
854	GB-0054	Gossypium barbadense	none	0
856	8945-I	Gossypium barbadense	none	0
860	7407-513-502-504	Gossypium barbadense	none	0
875	GB-0816	Gossypium barbadense	none	0
884	9075 FROM Maarad	Gossypium barbadense	none	0
898	Bahtim 185 (PI 280209)	Gossypium barbadense	none	0
902	14-15 Bar	Gossypium barbadense	none	0
908	US-37	Gossypium barbadense	none	0
909	AZK 169	Gossypium barbadense	none	0
914	GB-1495	Gossypium barbadense	none	0
915	7406-109-7-4	Gossypium barbadense	none	0
934	Sea Island 3612B2	Gossypium barbadense	none	0
941	8206-3-8-8	Gossypium barbadense	none	0
961	AZK 71	Gossypium barbadense	none	0
975	GB-0167	Gossypium barbadense	none	0
980	Karnak (PI 407504)	Gossypium barbadense	none	0
994	GB-1445	Gossypium barbadense	none	0
1014	Barbados Sea Island (PI 528389)	Gossypium barbadense	none	0
1016	GB-1062	Gossypium barbadense	none	0
1022	8104-9-2-6	Gossypium barbadense	none	0
1031	7507-6-1-4	Gossypium barbadense	none	0
1050	Tadla 116 (GB 1500)	Gossypium barbadense	none	0
1064	3169-I	Gossypium barbadense	none	0
1070	P62ne	Gossypium barbadense	none	0
1086	Old Pima	Gossypium barbadense	none	0
1088	Pais-1	Gossypium barbadense	none	0
1105	Sea Island 12B2	Gossypium barbadense	none	0
1113	AZAS 131	Gossypium barbadense	none	0
1125	Surhan	Gossypium barbadense	none	0
1144	GB-0653	Gossypium barbadense	none	0
1150	Sea Island Seaberry (PI 528396)	Gossypium barbadense	none	0
1153	Bar Li	Gossypium barbadense	none	0
1166	93252	Gossypium barbadense	none	0
1172	GB-0091	Gossypium barbadense	none	0
1174	Maarad	Gossypium barbadense	none	0
1185	8102-13-1-5	Gossypium barbadense	none	0
1196	8404-41-8-6	Gossypium barbadense	none	0
1200	St. Croix	Gossypium barbadense	none	0
1215	AZK 198	Gossypium barbadense	none	0
1225	Amsak	Gossypium barbadense	none	0
1231	7301-539-502-503	Gossypium barbadense	none	0
1245	AZAS 405	Gossypium barbadense	none	0
1246	14-25-5 Bar	Gossypium barbadense	none	0
1252	GB-0187	Gossypium barbadense	none	0
1269	Pima Direx	Gossypium barbadense	none	0
1275	Tanguis 52/E	Gossypium barbadense	none	0
1285	GB-1430	Gossypium barbadense	none	0
1311	Pima S-6	Gossypium barbadense	none	0
1312	AZB 699	Gossypium barbadense	none	0
1318	Pima S-2 (PI 528385)	Gossypium barbadense	none	0
1321	GB-0180	Gossypium barbadense	none	0
1324	8403-1-6-6	Gossypium barbadense	none	0
1346	8414-48-4-1	Gossypium barbadense	none	0
1347	K-6760	Gossypium barbadense	none	0
1349	AZAS 248	Gossypium barbadense	none	0
1366	AZB 616	Gossypium barbadense	none	0
1373	GB-0622	Gossypium barbadense	none	0
1376	10004	Gossypium barbadense	none	0
1379	GB-1020	Gossypium barbadense	none	0
1381	AZAS 750	Gossypium barbadense	none	0
1385	AZK 52	Gossypium barbadense	none	0
1386	GB-1007	Gossypium barbadense	none	0
1410	Peruvianum	Gossypium barbadense	none	0
1413	GB-1587	Gossypium barbadense	none	0
1417	Russian S.I.	Gossypium barbadense	none	0
1423	GB-1436	Gossypium barbadense	none	0
1427	AZAS 238	Gossypium barbadense	none	0
1430	GB-0429	Gossypium barbadense	none	0
1435	AZB 409	Gossypium barbadense	none	0
1451	K3130 Maarad (PI 528400)	Gossypium barbadense	none	0
1458	8414-48-4-14	Gossypium barbadense	none	0
1461	AZK 37	Gossypium barbadense	none	0
1463	VPE-3	Gossypium barbadense	none	0
1480	GB-0684	Gossypium barbadense	none	0
1483	GB-1432	Gossypium barbadense	none	0
1487	Pima 79-103	Gossypium barbadense	none	0
1494	8312-76-10-4	Gossypium barbadense	none	0
1500	AZB 671	Gossypium barbadense	none	0
1501	8505-11-1-7	Gossypium barbadense	none	0
1502	GB-0671	Gossypium barbadense	none	0
1532	GB-0010	Gossypium barbadense	none	0
1538	AZB 601	Gossypium barbadense	none	0
1566	8411-27-2-8	Gossypium barbadense	none	0
1569	AZAS 404	Gossypium barbadense	none	0
1580	7412-504-507-501-503	Gossypium barbadense	none	0
1593	K-6757	Gossypium barbadense	none	0
1594	GB-1594	Gossypium barbadense	none	0
1595	AZB 68	Gossypium barbadense	none	0
1598	GB-0217	Gossypium barbadense	none	0
1611	GB-0644	Gossypium barbadense	none	0
1612	7507-3-5-3	Gossypium barbadense	none	0
1613	AZAS 542	Gossypium barbadense	none	0
1616	AZAS 731	Gossypium barbadense	none	0
1618	AZK 47	Gossypium barbadense	none	0
1621	8414-48-6-9	Gossypium barbadense	none	0
1632	K-6747	Gossypium barbadense	none	0
1634	GB-0007	Gossypium barbadense	none	0
1643	WIR 7053	Gossypium barbadense	none	0
1650	GB-1476	Gossypium barbadense	none	0
1671	AFS 1011	Gossypium barbadense	none	0
1672	GB-1019	Gossypium barbadense	none	0
1684	GB-0149	Gossypium barbadense	none	0
1690	9041-I (PI 630096)	Gossypium barbadense	none	0
1695	GB-0641	Gossypium barbadense	none	0
1698	GB-0689	Gossypium barbadense	none	0
1699	7507-81-5-3	Gossypium barbadense	none	0
1701	8006-48-6-4	Gossypium barbadense	none	0
1713	AZB 404	Gossypium barbadense	none	0
1720	Sind Sea Island (PI 528410)	Gossypium barbadense	none	0
1728	8501-4-3-1	Gossypium barbadense	none	0
1729	GB-0177	Gossypium barbadense	none	0
1737	GB-0818	Gossypium barbadense	none	0
1741	AZB 837	Gossypium barbadense	none	0
1750	El-7659-2-8-5-10-2-2-10	Gossypium barbadense	none	0
1751	8309-22-8-7	Gossypium barbadense	none	0
1764	7411-508-502-502-504	Gossypium barbadense	none	0
1768	Tanguis 45	Gossypium barbadense	none	0
1770	GB-1593	Gossypium barbadense	none	0
1777	AZAS 752	Gossypium barbadense	none	0
1780	GB-1438	Gossypium barbadense	none	0
1782	K-6734	Gossypium barbadense	none	0
1792	Bahtim 163	Gossypium barbadense	none	0
1794	GB-1448	Gossypium barbadense	none	0
1815	01348 From Rahura	Gossypium barbadense	none	0
1824	Carillo	Gossypium barbadense	none	0
1832	AZAS 260	Gossypium barbadense	none	0
1834	AZK 44	Gossypium barbadense	none	0
1838	Sea Island (PI 528402)	Gossypium barbadense	none	0
1873	AZAS 544	Gossypium barbadense	none	0
1900	Lengupa	Gossypium barbadense	none	0
1914	AZB 56	Gossypium barbadense	none	0
1915	7406-143-5-2	Gossypium barbadense	none	0
1916	AZK 142	Gossypium barbadense	none	0
1923	AZB 461	Gossypium barbadense	none	0
1946	Bari Indians 1	Gossypium barbadense	none	0
1952	7202-86-3-5	Gossypium barbadense	none	0
1962	AZK 210	Gossypium barbadense	none	0
1967	Oro Blanco Pima	Gossypium barbadense	none	0
1979	AZB 500	Gossypium barbadense	none	0
1980	CE-SP 144	Gossypium barbadense	none	0
1986	Bari Indians 3	Gossypium barbadense	none	0
1994	GB-1606	Gossypium barbadense	none	0
2004	7402-18-8-2	Gossypium barbadense	none	0
2008	AZK 101	Gossypium barbadense	none	0
2025	GB-0690	Gossypium barbadense	none	0
2027	GB-0497	Gossypium barbadense	none	0
2033	GB-1486	Gossypium barbadense	none	0
2034	GB-1531	Gossypium barbadense	none	0
2041	Russian No. 196	Gossypium barbadense	none	0
2056	7401-87-3-2	Gossypium barbadense	none	0
2070	2836	Gossypium barbadense	none	0
2075	AZAS 726	Gossypium barbadense	none	0
2091	N 23 From Ashmouni	Gossypium barbadense	none	0
2101	GB-0614	Gossypium barbadense	none	0
2114	8219-4-5-1	Gossypium barbadense	none	0
2116	GB-0154	Gossypium barbadense	none	0
2123	El-5782-746-1-5-32 (PI 604280)	Gossypium barbadense	none	0
2135	St. Kitts Sea Island	Gossypium barbadense	none	0
2160	Tadla 1	Gossypium barbadense	none	0
2163	AZK 39	Gossypium barbadense	none	0
2174	Yanowitch	Gossypium barbadense	none	0
2196	AZK 123	Gossypium barbadense	none	0
2202	CNH-339-67	Gossypium barbadense	none	0
2208	Pima S-2 (PI 529162)	Gossypium barbadense	none	0
2225	St. Croix Wild	Gossypium barbadense	none	0
2229	GB-0211	Gossypium barbadense	none	0
2236	PIN 175	Gossypium barbadense	none	0
2241	AZAS 267	Gossypium barbadense	none	0
2243	AZB 643	Gossypium barbadense	none	0
2251	PI 207817 (GB-0030)	Gossypium barbadense	none	0
2252	El-5097-21-6-2-2-1-3-7	Gossypium barbadense	none	0
2273	GB-0645	Gossypium barbadense	none	0
2283	TZ RV Glabrous (PI 528581)	Gossypium barbadense	none	0
2298	Seabrook Sea Island 12B2	Gossypium barbadense	none	0
2302	El-5782-822-7-6-1-5	Gossypium barbadense	none	0
2309	7503-58-1-3	Gossypium barbadense	none	0
2311	7901-13-2-1	Gossypium barbadense	none	0
2312	GB-0198	Gossypium barbadense	none	0
2313	AZAS 142	Gossypium barbadense	none	0
2320	GB-1438	Gossypium barbadense	none	0
2329	7206-21-8-1	Gossypium barbadense	none	0
2333	94220 (PI 619628)	Gossypium barbadense	none	0
2362	8512-119-2-5	Gossypium barbadense	none	0
2396	GB-0833	Gossypium barbadense	none	0
2400	GB-0610	Gossypium barbadense	none	0
2407	Linia 1780	Gossypium barbadense	none	0
2421	AZK 96	Gossypium barbadense	none	0
2433	AZAS 229	Gossypium barbadense	none	0
2434	7406-19-11-8	Gossypium barbadense	none	0
2438	GB-0857	Gossypium barbadense	none	0
2448	8415-43-7-13	Gossypium barbadense	none	0
2453	AZB 170	Gossypium barbadense	none	0
2466	St. Vincent Vi35	Gossypium barbadense	none	0
2474	GB-0825	Gossypium barbadense	none	0
2494	GB-0051	Gossypium barbadense	none	0
2495	AZK 178	Gossypium barbadense	none	0
2503	7701-5-2-4	Gossypium barbadense	none	0
2516	7901-93-10-4	Gossypium barbadense	none	0
2519	AS 552	Gossypium barbadense	none	0
2520	GB-0428	Gossypium barbadense	none	0
2523	8306-97-2-3	Gossypium barbadense	none	0
2548	AZK 45	Gossypium barbadense	none	0
2550	8104-34-7-4	Gossypium barbadense	none	0
2563	AZAS 22	Gossypium barbadense	none	0
2578	Bolsa De Toro	Gossypium barbadense	none	0
2584	P75	Gossypium barbadense	none	0
2585	AZB 402	Gossypium barbadense	none	0
2591	AZB 617	Gossypium barbadense	none	0
2602	7507-81-6-9	Gossypium barbadense	none	0
2604	GB-1605	Gossypium barbadense	none	0
2622	GB-0814	Gossypium barbadense	none	0
2632	Pima 67-13	Gossypium barbadense	none	0
2638	PS-6ne	Gossypium barbadense	none	0
2640	7901-29-5-8	Gossypium barbadense	none	0
2657	GB-0650	Gossypium barbadense	none	0
2658	AZAS 86	Gossypium barbadense	none	0
2670	GB-0672	Gossypium barbadense	none	0
2686	1445 (PI 630092)	Gossypium barbadense	none	0
2688	2365-V	Gossypium barbadense	none	0
2690	O.T. Pima 67	Gossypium barbadense	none	0
2693	6808	Gossypium barbadense	none	0
2697	Puerto Rican Regular (PI 152420)	Gossypium barbadense	none	0
2707	K-6770	Gossypium barbadense	none	0
2710	AZAS 739	Gossypium barbadense	none	0
2719	K9	Gossypium barbadense	none	0
2726	8312-13-1-1	Gossypium barbadense	none	0
2749	Fiji Sea Island (PI 528415)	Gossypium barbadense	none	0
2769	AZAS 751	Gossypium barbadense	none	0
2773	8404-36-14-10	Gossypium barbadense	none	0
2779	AZAS 770	Gossypium barbadense	none	0
2782	Sea Island Virescent	Gossypium barbadense	none	0
2807	Seaberry 1095	Gossypium barbadense	none	0
2815	Fiji Sea Island (PI 152416)	Gossypium barbadense	none	0
2816	GB-0674	Gossypium barbadense	none	0
2817	7607-4-7-3	Gossypium barbadense	none	0
2825	504-V (PI 630086)	Gossypium barbadense	none	0
2855	GB-0050	Gossypium barbadense	none	0
2864	P73	Gossypium barbadense	none	0
2866	AZK 80	Gossypium barbadense	none	0
2877	AZK 96	Gossypium barbadense	none	0
2886	AZK 136	Gossypium barbadense	none	0
2919	AZB 366	Gossypium barbadense	none	0
2937	AZK 128	Gossypium barbadense	none	0
2938	8216-9-2-6	Gossypium barbadense	none	0
2948	AZAS 262	Gossypium barbadense	none	0
2961	AZB 405	Gossypium barbadense	none	0
2967	8004-48-2-6	Gossypium barbadense	none	0
2971	AZK 131	Gossypium barbadense	none	0
2982	Giza 47 (PI 407502)	Gossypium barbadense	none	0
2994	94220 (PI 619628)	Gossypium barbadense	none	0
3017	8306-4-2-2	Gossypium barbadense	none	0
3023	GB-1557	Gossypium barbadense	none	0
3024	Pima S-1 (PI 528384)	Gossypium barbadense	none	0
3035	PI 207817 (GB-0381)	Gossypium barbadense	none	0
3037	Earlipima (PI 528398)	Gossypium barbadense	none	0
3039	AZAS 506	Gossypium barbadense	none	0
3040	GB-0288	Gossypium barbadense	none	0
3042	AZAS 289	Gossypium barbadense	none	0
3066	GB-0008	Gossypium barbadense	none	0
3086	8206-123-2-5	Gossypium barbadense	none	0
3094	AZAS 713	Gossypium barbadense	none	0
3097	06270 (PI 630176)	Gossypium barbadense	none	0
3102	GB-0777	Gossypium barbadense	none	0
3116	GB-0860	Gossypium barbadense	none	0
3117	GB-1470	Gossypium barbadense	none	0
3121	AZB 603	Gossypium barbadense	none	0
3123	GB-1569	Gossypium barbadense	none	0
3126	AZB 448	Gossypium barbadense	none	0
3145	GB-0006	Gossypium barbadense	none	0
3166	8216-9-8-2	Gossypium barbadense	none	0
3175	AZK 163	Gossypium barbadense	none	0
3176	AZAS 724	Gossypium barbadense	none	0
3183	Crumpled	Gossypium barbadense	none	0
3199	7202-86-3-2	Gossypium barbadense	none	0
3202	GB-1503	Gossypium barbadense	none	0
3222	GB-1504	Gossypium barbadense	none	0
3233	8502-26-8-7	Gossypium barbadense	none	0
3235	AZK 179	Gossypium barbadense	none	0
3259	K-7609	Gossypium barbadense	none	0
3264	GB-1526	Gossypium barbadense	none	0
3280	8404-36-14-3	Gossypium barbadense	none	0
3288	AZB 377	Gossypium barbadense	none	0
3294	AZB 652	Gossypium barbadense	none	0
3297	7510-39-6-6	Gossypium barbadense	none	0
3303	GB-0776	Gossypium barbadense	none	0
3311	8003-7-2-6	Gossypium barbadense	none	0
3312	GB-0685	Gossypium barbadense	none	0
3323	WIR 6304	Gossypium barbadense	none	0
3326	GB-0815	Gossypium barbadense	none	0
3328	AZAS 13	Gossypium barbadense	none	0
3331	GB-0055	Gossypium barbadense	none	0
3347	GB-1010	Gossypium barbadense	none	0
3358	2365-V	Gossypium barbadense	none	0
3364	China 10	Gossypium barbadense	none	0
3377	St. Vincent Superfine	Gossypium barbadense	none	0
3382	St. Kitts Sea Island	Gossypium barbadense	none	0
3390	7306-97-7-4	Gossypium barbadense	none	0
3409	8305-6-3-2	Gossypium barbadense	none	0
3416	GB-0554	Gossypium barbadense	none	0
3419	7406-132-6-7	Gossypium barbadense	none	0
3420	GB-1527	Gossypium barbadense	none	0
3425	Sea Island 12-B2	Gossypium barbadense	none	0
3464	7402-18-1-2	Gossypium barbadense	none	0
3471	OSI Ordinary (PI 152419)	Gossypium barbadense	none	0
3476	Ishan Nigeria	Gossypium barbadense	none	0
3478	CB 3991	Gossypium barbadense	none	0
3479	GB-1015	Gossypium barbadense	none	0
3498	AZAS 234	Gossypium barbadense	none	0
3506	504-V (PI 630086)	Gossypium barbadense	none	0
3508	Tanguis CN (W) 748-60 (PI 316394)	Gossypium barbadense	none	0
3516	Tadla 16	Gossypium barbadense	none	0
3518	GB-0819	Gossypium barbadense	none	0
3519	Giza 45 (PI 407501)	Gossypium barbadense	none	0
3528	Pima S-7	Gossypium barbadense	none	0
3531	8414-48-6-7	Gossypium barbadense	none	0
3548	GB-0630	Gossypium barbadense	none	0
3550	GB-0038	Gossypium barbadense	none	0
3569	N.A. 596 Ganga	Gossypium barbadense	none	0
3574	Sea Island Short Sympodia (PI 528390)	Gossypium barbadense	none	0
3575	GB-0199	Gossypium barbadense	none	0
3579	VH Hybrid (PI 528407)	Gossypium barbadense	none	0
3580	Fiji Sea Island (PI 528415)	Gossypium barbadense	none	0
3593	AZB 65	Gossypium barbadense	none	0
3605	GB-0962	Gossypium barbadense	none	0
3611	AZAS 450	Gossypium barbadense	none	0
3617	N 23 From Ashmouni	Gossypium barbadense	none	0
3620	Sea Island Tipless (PI 528392)	Gossypium barbadense	none	0
3632	GB-0826	Gossypium barbadense	none	0
3655	GB-1048	Gossypium barbadense	none	0
3656	L-1611 Mit-Afifi	Gossypium barbadense	none	0
3665	VH10 4416	Gossypium barbadense	none	0
3669	6797	Gossypium barbadense	none	0
3681	AZB 605	Gossypium barbadense	none	0
3685	7604-25-3-5	Gossypium barbadense	none	0
3688	AZB 619	Gossypium barbadense	none	0
3690	AZK 42	Gossypium barbadense	none	0
3695	AZAS 505	Gossypium barbadense	none	0
3696	8405-30-7-4	Gossypium barbadense	none	0
3699	94218	Gossypium barbadense	none	0
3704	AZB 373	Gossypium barbadense	none	0
3732	4392	Gossypium barbadense	none	0
3743	6800	Gossypium barbadense	none	0
3751	VH10 4415	Gossypium barbadense	none	0
3765	GB-1497	Gossypium barbadense	none	0
3782	GB-0097	Gossypium barbadense	none	0
3801	AZB 687	Gossypium barbadense	none	0
3815	AZAS 519	Gossypium barbadense	none	0
3819	6306-16-3-3	Gossypium barbadense	none	0
3828	7301-539-502-501	Gossypium barbadense	none	0
3831	3-79	Gossypium barbadense	none	0
3843	7802-150-3-6	Gossypium barbadense	none	0
3860	AZB 346	Gossypium barbadense	none	0
3863	GB-0112	Gossypium barbadense	none	0
3876	7508-509-502-502	Gossypium barbadense	none	0
3884	7603-24-8-3	Gossypium barbadense	none	0
3886	AZB 457	Gossypium barbadense	none	0
3887	7501-38-6-8	Gossypium barbadense	none	0
3916	GB-0096	Gossypium barbadense	none	0
3927	GB-0175	Gossypium barbadense	none	0
3933	PI 276360 (GB-0104)	Gossypium barbadense	none	0
3940	GB-0781	Gossypium barbadense	none	0
3957	Giza 67 (PI 630108)	Gossypium barbadense	none	0
3965	7901-117-7-4	Gossypium barbadense	none	0
3974	6566 B (PI 630180)	Gossypium barbadense	none	0
3977	AZK 137	Gossypium barbadense	none	0
3978	Assili	Gossypium barbadense	none	0
3990	Bahtim 163	Gossypium barbadense	none	0
3996	7802-150-3-7	Gossypium barbadense	none	0
4005	AZAS 143	Gossypium barbadense	none	0
4006	7101-213-1-4	Gossypium barbadense	none	0
4011	AZAS 421	Gossypium barbadense	none	0
4016	GB-0051	Gossypium barbadense	none	0
4038	Palmyra 39	Gossypium barbadense	none	0
4058	AZAS 90	Gossypium barbadense	none	0
4083	84524	Gossypium barbadense	none	0
4097	AS 148 (PI 608052)	Gossypium barbadense	none	0
4102	Aruare (PI 608179)	Gossypium barbadense	none	0
4110	GB-0660	Gossypium barbadense	none	0
4135	Linia 1780	Gossypium barbadense	none	0
4136	7306-18-4-1 (PI 604300)	Gossypium barbadense	none	0
4162	9041-I (PI 630096)	Gossypium barbadense	none	0
4174	Catil	Gossypium barbadense	none	0
4179	AZAS 755	Gossypium barbadense	none	0
4195	7202-29-7-6 (PI 604318)	Gossypium barbadense	none	0
4198	AZB 1012	Gossypium barbadense	none	0
4199	AZB 107	Gossypium barbadense	none	0
4215	AS 549 (PI 608059)	Gossypium barbadense	none	0
4235	GB-0178	Gossypium barbadense	none	0
4242	GB-0176	Gossypium barbadense	none	0
4246	GB-0170	Gossypium barbadense	none	0
4248	AZB 453	Gossypium barbadense	none	0
4250	7202-50-2-7-3	Gossypium barbadense	none	0
4251	Pima S-6	Gossypium barbadense	none	0
4280	GB-0007	Gossypium barbadense	none	0
4283	Pima S-3 (PI 529532)	Gossypium barbadense	none	0
4293	8511-4-10-12	Gossypium barbadense	none	0
4321	AZB 471	Gossypium barbadense	none	0
4344	GB-0022	Gossypium barbadense	none	0
4346	AZK 75	Gossypium barbadense	none	0
4368	7202-72-12-2	Gossypium barbadense	none	0
4387	K-6715	Gossypium barbadense	none	0
4409	Puerto Rican Regular (PI 152420)	Gossypium barbadense	none	0
4416	AZAS 33	Gossypium barbadense	none	0
4423	El-5782-822-7-2-2-31	Gossypium barbadense	none	0
4427	8509-65-8-12	Gossypium barbadense	none	0
4431	Sea Island Seaberry (PI 528403)	Gossypium barbadense	none	0
4444	8512-95-8-5	Gossypium barbadense	none	0
4453	AZK 95	Gossypium barbadense	none	0
4455	AZK 134	Gossypium barbadense	none	0
4473	8505-6-3-6	Gossypium barbadense	none	0
4475	Sea Island Virescent	Gossypium barbadense	none	0
4493	7202-4-5-2 (PI 604256)	Gossypium barbadense	none	0
4496	CE-SP 146	Gossypium barbadense	none	0
4500	AZB 489	Gossypium barbadense	none	0
4503	AZAS 441	Gossypium barbadense	none	0
4514	St. Vincent Vi35	Gossypium barbadense	none	0
4519	Giza 30 (P8-75)	Gossypium barbadense	none	0
4520	GB-0669	Gossypium barbadense	none	0
4527	3-79	Gossypium barbadense	none	0
4548	7406-83-2-1	Gossypium barbadense	none	0
4554	El-5782-746-1-5-32 (PI 604271)	Gossypium barbadense	none	0
4556	AZB 62	Gossypium barbadense	none	0
4571	Tadla 25	Gossypium barbadense	none	0
4575	AZB 419	Gossypium barbadense	none	0
4586	7501-160-1-2-12	Gossypium barbadense	none	0
4589	AZB 671	Gossypium barbadense	none	0
4596	AZK 37	Gossypium barbadense	none	0
4611	Pima S-3 (PI 630114)	Gossypium barbadense	none	0
4612	Sea Island (PI 528678)	Gossypium barbadense	none	0
4613	GB-0691	Gossypium barbadense	none	0
4630	GB-1453	Gossypium barbadense	none	0
4641	7801-20-1-3	Gossypium barbadense	none	0
4644	AZK 171	Gossypium barbadense	none	0
4655	4829-I	Gossypium barbadense	none	0
4658	K3130 Maarad (PI 528400)	Gossypium barbadense	none	0
4666	Domaine Sakel (PI 407498)	Gossypium barbadense	none	0
4682	GB-1534	Gossypium barbadense	none	0
4688	GB-0620	Gossypium barbadense	none	0
4691	AZK 143	Gossypium barbadense	none	0
4704	GB-0841	Gossypium barbadense	none	0
4705	9126-I	Gossypium barbadense	none	0
4709	AZB 476	Gossypium barbadense	none	0
4717	7401-87-2-3	Gossypium barbadense	none	0
4738	AZAS 728	Gossypium barbadense	none	0
4747	AZB 1010	Gossypium barbadense	none	0
4762	K9	Gossypium barbadense	none	0
4780	AZB 1020	Gossypium barbadense	none	0
4782	Barbados Sea Island (PI 152415)	Gossypium barbadense	none	0
4783	GB-0665	Gossypium barbadense	none	0
4785	GB-1551	Gossypium barbadense	none	0
4794	7912-19-3-4	Gossypium barbadense	none	0
4796	GB-0858	Gossypium barbadense	none	0
4802	VH Hybrid (PI 528893)	Gossypium barbadense	none	0
4804	6769	Gossypium barbadense	none	0
4813	2836	Gossypium barbadense	none	0
4830	GB-0678	Gossypium barbadense	none	0
4834	GB-1446	Gossypium barbadense	none	0
4835	AZB 412	Gossypium barbadense	none	0
4851	AZB 62	Gossypium barbadense	none	0
4924	AZAS 270	Gossypium barbadense	none	0
4925	AZK 101	Gossypium barbadense	none	0
4928	GB-1583	Gossypium barbadense	none	0
4935	PS-6L	Gossypium barbadense	none	0
4946	AZK 162	Gossypium barbadense	none	0
4973	Montseratt Sea Island	Gossypium barbadense	none	0
4985	GB-0055	Gossypium barbadense	none	0
4992	AZK 132	Gossypium barbadense	none	0
4996	GB-1515	Gossypium barbadense	none	0
5005	AZK 210	Gossypium barbadense	none	0
5017	1445 (PI 630092)	Gossypium barbadense	none	0
5018	Superfine V46	Gossypium barbadense	none	0
5023	AZB 347	Gossypium barbadense	none	0
5033	AZK 78	Gossypium barbadense	none	0
5041	Yuma	Gossypium barbadense	none	0
5053	5611 FROM PIMY 2111	Gossypium barbadense	none	0
5056	7507-81-4-5	Gossypium barbadense	none	0
5065	7404-531-506-506 (PI 604305)	Gossypium barbadense	none	0
5068	AZK 42	Gossypium barbadense	none	0
5071	AZB 408	Gossypium barbadense	none	0
5080	AZAS 547	Gossypium barbadense	none	0
5086	GB-0712	Gossypium barbadense	none	0
5094	Pima 32	Gossypium barbadense	none	0
5099	7406-85-2-4 (PI 604340)	Gossypium barbadense	none	0
5133	7202-146-7-1	Gossypium barbadense	none	0
5142	Ashmouni-2	Gossypium barbadense	none	0
5149	AZB 65	Gossypium barbadense	none	0
5151	GB-0052	Gossypium barbadense	none	0
5154	VH8-4602	Gossypium barbadense	none	0
5165	AZAS 463	Gossypium barbadense	none	0
5174	Copa De Vino (PI 608354)	Gossypium barbadense	none	0
5175	Domaine Sakel (PI 234268)	Gossypium barbadense	none	0
5181	GB-1427	Gossypium barbadense	none	0
5199	GB-0631	Gossypium barbadense	none	0
5201	AZK 144	Gossypium barbadense	none	0
5217	7802-72-1-4 (PI 604384)	Gossypium barbadense	none	0
5229	AZAS 261	Gossypium barbadense	none	0
5243	AZB 417	Gossypium barbadense	none	0
5268	AZB 1001	Gossypium barbadense	none	0
5275	AZK 44	Gossypium barbadense	none	0
5276	GB-0197	Gossypium barbadense	none	0
5278	GB-0859	Gossypium barbadense	none	0
5281	Earlipima (PI 528398)	Gossypium barbadense	none	0
5283	7301-5-4-1	Gossypium barbadense	none	0
5299	GB-0115	Gossypium barbadense	none	0
5302	7406-128-8-7	Gossypium barbadense	none	0
5316	GB-0418	Gossypium barbadense	none	0
5319	GB-0611	Gossypium barbadense	none	0
5327	AZB 54	Gossypium barbadense	none	0
5331	GB-0670	Gossypium barbadense	none	0
5348	Tadla 9	Gossypium barbadense	none	0
5357	06126 (PI 630168)	Gossypium barbadense	none	0
5358	GB-0288	Gossypium barbadense	none	0
5371	AZAS 243	Gossypium barbadense	none	0
5376	P62neL	Gossypium barbadense	none	0
5397	AZB 912	Gossypium barbadense	none	0
5405	8414-48-6-3	Gossypium barbadense	none	0
5416	2 I 3	Gossypium barbadense	none	0
5423	AZB 444	Gossypium barbadense	none	0
5430	AZAS 289	Gossypium barbadense	none	0
5435	PI 207817 (GB-0381)	Gossypium barbadense	none	0
5441	Giza 70	Gossypium barbadense	none	0
5455	7406-85-2-4 (PI 604351)	Gossypium barbadense	none	0
5460	Semigametic Virescent 57-4	Gossypium barbadense	none	0
5480	GB-0120	Gossypium barbadense	none	0
5483	GB-1431	Gossypium barbadense	none	0
5493	Fiji Sea Island (PI 152416)	Gossypium barbadense	none	0
5494	AZB 573	Gossypium barbadense	none	0
5499	AZB 404	Gossypium barbadense	none	0
5501	AZB 472	Gossypium barbadense	none	0
5502	GB-1501	Gossypium barbadense	none	0
5510	AZB 609	Gossypium barbadense	none	0
5521	GB-1017	Gossypium barbadense	none	0
5526	AZB 922	Gossypium barbadense	none	0
5527	GB-1429	Gossypium barbadense	none	0
5538	K-6573	Gossypium barbadense	none	0
5544	AZB 1000	Gossypium barbadense	none	0
5587	AZAS 266	Gossypium barbadense	none	0
5588	GB-1541	Gossypium barbadense	none	0
5604	AZB 66	Gossypium barbadense	none	0
5609	AZAS 411	Gossypium barbadense	none	0
5627	3169-I	Gossypium barbadense	none	0
5660	GB-1580	Gossypium barbadense	none	0
5662	AZAS 247	Gossypium barbadense	none	0
5680	AZB 460	Gossypium barbadense	none	0
5695	AZAS 510	Gossypium barbadense	none	0
5700	GB-1588	Gossypium barbadense	none	0
5707	7202-29-7-6 (PI 604257)	Gossypium barbadense	none	0
5712	AZK 49	Gossypium barbadense	none	0
5717	AZAS 23	Gossypium barbadense	none	0
5724	P62L	Gossypium barbadense	none	0
5735	AZB 407	Gossypium barbadense	none	0
5752	AZAS 201	Gossypium barbadense	none	0
5756	AZAS 754	Gossypium barbadense	none	0
5760	C-6022 (PI 608174)	Gossypium barbadense	none	0
5774	VH8 4623	Gossypium barbadense	none	0
5781	Tadla 116 (PI 608194)	Gossypium barbadense	none	0
5797	7406-11-6-1	Gossypium barbadense	none	0
5817	AZB 825	Gossypium barbadense	none	0
5824	GB-1555	Gossypium barbadense	none	0
5825	GB-0450	Gossypium barbadense	none	0
5835	AZB 644	Gossypium barbadense	none	0
5859	AZAS 757	Gossypium barbadense	none	0
5860	AZB 939	Gossypium barbadense	none	0
5874	CE-SP 142	Gossypium barbadense	none	0
5875	GB-0017	Gossypium barbadense	none	0
5886	K-6588	Gossypium barbadense	none	0
5892	AZB 316	Gossypium barbadense	none	0
5895	8009-47-5-8	Gossypium barbadense	none	0
5899	GB-0054	Gossypium barbadense	none	0
5912	PI 276361 (GB-0106)	Gossypium barbadense	none	0
5920	GB-0147	Gossypium barbadense	none	0
5928	St. Vincent Rivers	Gossypium barbadense	none	0
5960	GB-1456	Gossypium barbadense	none	0
5979	Palmyra 70-2	Gossypium barbadense	none	0
5983	PSI 113	Gossypium barbadense	none	0
5990	AZK 202 (GB-0196)	Gossypium barbadense	none	0
5996	7406-90-8-1	Gossypium barbadense	none	0
6005	K-6747	Gossypium barbadense	none	0
6021	P-45	Gossypium barbadense	none	0
6022	GB-0026	Gossypium barbadense	none	0
6035	AZK 138	Gossypium barbadense	none	0
6046	GB-0643	Gossypium barbadense	none	0
6092	GB-1418	Gossypium barbadense	none	0
6106	AZK 140	Gossypium barbadense	none	0
6107	Bari Indians 2	Gossypium barbadense	none	0
6109	7406-19-3-6	Gossypium barbadense	none	0
6114	7702-61-8-1	Gossypium barbadense	none	0
6115	GB-0015	Gossypium barbadense	none	0
6119	AZB 375	Gossypium barbadense	none	0
6142	Giza 31 (PI 407500)	Gossypium barbadense	none	0
6143	GB-0613	Gossypium barbadense	none	0
6149	8404-41-8-10	Gossypium barbadense	none	0
6161	8206-3-2-7	Gossypium barbadense	none	0
6162	GB-0448	Gossypium barbadense	none	0
6178	K-7631	Gossypium barbadense	none	0
6192	AZAS 554	Gossypium barbadense	none	0
6201	GB-0627	Gossypium barbadense	none	0
6205	P70	Gossypium barbadense	none	0
6214	AZB 73	Gossypium barbadense	none	0
6222	N.A. 594 Ganga	Gossypium barbadense	none	0
6225	7404-539-505-504	Gossypium barbadense	none	0
6227	3719-Fuadi-276	Gossypium barbadense	none	0
6247	AZB 602	Gossypium barbadense	none	0
6258	7407-513-502-501	Gossypium barbadense	none	0
6291	7202-146-12-7	Gossypium barbadense	none	0
6293	GB-0721	Gossypium barbadense	none	0
6294	7507-6-7-4	Gossypium barbadense	none	0
6304	Buffalo	Gossypium barbadense	none	0
6308	P72	Gossypium barbadense	none	0
6309	AZK 130	Gossypium barbadense	none	0
6326	CE-SP 147	Gossypium barbadense	none	0
6335	8810	Gossypium barbadense	none	0
6353	AZAS 233	Gossypium barbadense	none	0
6364	K-6734	Gossypium barbadense	none	0
6368	LMK-2	Gossypium barbadense	none	0
6377	AZB 334	Gossypium barbadense	none	0
6388	AZB 420	Gossypium barbadense	none	0
6417	AZAS 729	Gossypium barbadense	none	0
6421	GB-0187	Gossypium barbadense	none	0
6424	7306-21-2-2	Gossypium barbadense	none	0
6443	AZB 171	Gossypium barbadense	none	0
6449	VH10 4419	Gossypium barbadense	none	0
6450	AZAS 121	Gossypium barbadense	none	0
6467	AZAS 250	Gossypium barbadense	none	0
6469	Amsak	Gossypium barbadense	none	0
6504	504 B	Gossypium barbadense	none	0
6514	AZK 198	Gossypium barbadense	none	0
6522	AZAS 448	Gossypium barbadense	none	0
6536	6801	Gossypium barbadense	none	0
6538	Pima S-6	Gossypium barbadense	none	0
6543	AZB 718	Gossypium barbadense	none	0
6551	GB-1442	Gossypium barbadense	none	0
6573	7802-142-7-5	Gossypium barbadense	none	0
6578	GB-0091	Gossypium barbadense	none	0
6579	7901-13-6-12	Gossypium barbadense	none	0
6589	Maarad	Gossypium barbadense	none	0
6607	GB-1529	Gossypium barbadense	none	0
6615	7501-157-2-3	Gossypium barbadense	none	0
6626	K-7628	Gossypium barbadense	none	0
6643	AZK 134	Gossypium barbadense	none	0
6659	8511-9-2-8	Gossypium barbadense	none	0
6663	GB-0640	Gossypium barbadense	none	0
6668	GB-0206	Gossypium barbadense	none	0
6674	7406-19-11-2	Gossypium barbadense	none	0
6675	AZAS 255	Gossypium barbadense	none	0
6687	AZAS 511	Gossypium barbadense	none	0
6700	Bolivia 2	Gossypium barbadense	none	0
6702	Sea Island Seaberry (PI 528396)	Gossypium barbadense	none	0
6703	GB-0856	Gossypium barbadense	none	0
6707	928-FUADI	Gossypium barbadense	none	0
6712	GB-1499	Gossypium barbadense	none	0
6734	GB-1021	Gossypium barbadense	none	0
6749	Tanguis 52/B	Gossypium barbadense	none	0
6762	275 FROM Pimy	Gossypium barbadense	none	0
6764	GB-1472	Gossypium barbadense	none	0
6773	GB-0215	Gossypium barbadense	none	0
6779	Old Pima	Gossypium barbadense	none	0
6781	8004-48-6-10	Gossypium barbadense	none	0
6788	GB-1590	Gossypium barbadense	none	0
6789	Pima S-1 (PI 529161)	Gossypium barbadense	none	0
6792	GB-1565	Gossypium barbadense	none	0
6798	Tanguis 84-65	Gossypium barbadense	none	0
6816	AZK 187	Gossypium barbadense	none	0
6818	4408 FROM NUBari	Gossypium barbadense	none	0
6824	AZK 48	Gossypium barbadense	none	0
6826	8511-4-10-12	Gossypium barbadense	none	0
6865	AZK 175	Gossypium barbadense	none	0
6880	Karnak 55	Gossypium barbadense	none	0
6893	AZB 31	Gossypium barbadense	none	0
6912	7202-146-2-3	Gossypium barbadense	none	0
6936	CH 253	Gossypium barbadense	none	0
6939	GB-0212	Gossypium barbadense	none	0
6942	P-53	Gossypium barbadense	none	0
6943	Tanguis 84-65	Gossypium barbadense	none	0
6951	AZK 148	Gossypium barbadense	none	0
6954	GB-0677	Gossypium barbadense	none	0
6960	7702-61-7-4 (PI 604403)	Gossypium barbadense	none	0
6967	El-5782-746-2-9-4	Gossypium barbadense	none	0
6971	VH8 4623	Gossypium barbadense	none	0
6990	Karnak (PI 407504)	Gossypium barbadense	none	0
7002	P62L	Gossypium barbadense	none	0
7008	7703-10-11-2	Gossypium barbadense	none	0
7015	GB-1559	Gossypium barbadense	none	0
7019	AZB 367	Gossypium barbadense	none	0
7021	8306-129-10-10	Gossypium barbadense	none	0
7027	AZAS 235	Gossypium barbadense	none	0
7028	7212-508-501-504 (PI 604252)	Gossypium barbadense	none	0
7029	7206-21-2-2	Gossypium barbadense	none	0
7034	AZB 454	Gossypium barbadense	none	0
7064	8104-9-2-8	Gossypium barbadense	none	0
7065	AZB 1002	Gossypium barbadense	none	0
7071	8405-30-7-1	Gossypium barbadense	none	0
7090	6086	Gossypium barbadense	none	0
7100	GB-0032	Gossypium barbadense	none	0
7101	Palmyra 55-21	Gossypium barbadense	none	0
7129	Bahtim 185 (PI 280209)	Gossypium barbadense	none	0
7147	AZB 458	Gossypium barbadense	none	0
7163	9075 FROM Maarad	Gossypium barbadense	none	0
7166	AZAS 475	Gossypium barbadense	none	0
7167	AZAS 244	Gossypium barbadense	none	0
7172	GB-1532	Gossypium barbadense	none	0
7173	CE-SP 143 (PI 276478)	Gossypium barbadense	none	0
7186	AZB 51	Gossypium barbadense	none	0
7201	AZB 628	Gossypium barbadense	none	0
7203	Pima 170 (06989)	Gossypium barbadense	none	0
7209	AZB 646	Gossypium barbadense	none	0
7217	7306-18-4-1 (PI 604264)	Gossypium barbadense	none	0
7240	GB-1585	Gossypium barbadense	none	0
7242	9183-I	Gossypium barbadense	none	0
7247	GB-0704	Gossypium barbadense	none	0
7271	GB-0679	Gossypium barbadense	none	0
7282	AZB 474	Gossypium barbadense	none	0
7288	GB-0668	Gossypium barbadense	none	0
7289	AZAS 236	Gossypium barbadense	none	0
7293	GB-1562	Gossypium barbadense	none	0
7295	C-6024 (PI 608180)	Gossypium barbadense	none	0
7299	AZAS 152	Gossypium barbadense	none	0
7305	L-2113 Angorskii	Gossypium barbadense	none	0
7307	Pima 301-01135	Gossypium barbadense	none	0
7311	GB-0789	Gossypium barbadense	none	0
7315	7402-126-8-5	Gossypium barbadense	none	0
7321	El-5782-746-1-5-32 (PI 604271)	Gossypium barbadense	none	0
7329	GB-1537	Gossypium barbadense	none	0
7340	La Chimba 2	Gossypium barbadense	none	0
7344	GB-0824	Gossypium barbadense	none	0
7354	Bolivia 19144	Gossypium barbadense	none	0
7368	PIN 162	Gossypium barbadense	none	0
7371	PI 276361 (GB-0105)	Gossypium barbadense	none	0
7384	8305-101-5-4	Gossypium barbadense	none	0
7385	GB-0362	Gossypium barbadense	none	0
7387	3-79	Gossypium barbadense	none	0
7392	35 From Piliona	Gossypium barbadense	none	0
7406	Crioulo	Gossypium barbadense	none	0
7409	Linia 7015	Gossypium barbadense	none	0
7415	AZB 341	Gossypium barbadense	none	0
7428	AZK 164	Gossypium barbadense	none	0
7465	CB 3792	Gossypium barbadense	none	0
7473	AZK 273	Gossypium barbadense	none	0
7482	GB-0001	Gossypium barbadense	none	0
7489	AZAS 24	Gossypium barbadense	none	0
7490	GB-1064	Gossypium barbadense	none	0
7529	B.D. St Vincent Rivers	Gossypium barbadense	none	0
7544	GB-1549	Gossypium barbadense	none	0
7564	St. Vincent Vi35	Gossypium barbadense	none	0
7615	AZAS 242	Gossypium barbadense	none	0
7617	5230-B	Gossypium barbadense	none	0
7626	AZB 117	Gossypium barbadense	none	0
7648	GB-1589	Gossypium barbadense	none	0
7654	GB-0205	Gossypium barbadense	none	0
7657	AZK 135	Gossypium barbadense	none	0
7665	AZB 821	Gossypium barbadense	none	0
7676	GB-0014	Gossypium barbadense	none	0
7689	Negros Phillipines	Gossypium barbadense	none	0
7693	GB-1428	Gossypium barbadense	none	0
7698	AZAS 759	Gossypium barbadense	none	0
7712	Baracat	Gossypium barbadense	none	0
7715	AZK 180	Gossypium barbadense	none	0
7721	GB-0184	Gossypium barbadense	none	0
7722	8511-4-10-10	Gossypium barbadense	none	0
7728	Giza 75	Gossypium barbadense	none	0
7731	Sogbe-253	Gossypium barbadense	none	0
7772	7202-28-8-1	Gossypium barbadense	none	0
7797	GB-1533	Gossypium barbadense	none	0
7804	AZB 475	Gossypium barbadense	none	0
7811	AZB 456	Gossypium barbadense	none	0
7832	GB-0018	Gossypium barbadense	none	0
7851	9039-I	Gossypium barbadense	none	0
7865	Puerto Rican Regular (PI 528413)	Gossypium barbadense	none	0
7876	AZB 340	Gossypium barbadense	none	0
7881	GB-1024	Gossypium barbadense	none	0
7882	Tanguis CN (W) 748-60 (PI 528272)	Gossypium barbadense	none	0
7913	GB-0688	Gossypium barbadense	none	0
7923	AZB 675	Gossypium barbadense	none	0
7931	Earlipima (PI 528398)	Gossypium barbadense	none	0
7946	GB-0629	Gossypium barbadense	none	0
7952	TX-1223	Gossypium barbadense	none	0
7960	Bar Li	Gossypium barbadense	none	0
7961	GB-0004	Gossypium barbadense	none	0
7974	GB-0861	Gossypium barbadense	none	0
7978	K-6770	Gossypium barbadense	none	0
7998	5476 I	Gossypium barbadense	none	0
8001	TZ RV Glabrous (PI 528397)	Gossypium barbadense	none	0
8012	GB-1573	Gossypium barbadense	none	0
8036	El-5782-822-7-6-1-2	Gossypium barbadense	none	0
8059	GB-1599	Gossypium barbadense	none	0
8076	GB-0056	Gossypium barbadense	none	0
8090	AZAS 504	Gossypium barbadense	none	0
8092	GB-0016	Gossypium barbadense	none	0
8101	AZK 202 (GB-0195)	Gossypium barbadense	none	0
8123	P79	Gossypium barbadense	none	0
8124	AZB 370	Gossypium barbadense	none	0
8154	1730	Gossypium barbadense	none	0
8168	7407-506-501-506-501	Gossypium barbadense	none	0
8178	GB-0214	Gossypium barbadense	none	0
8179	El-5775-267-2-6-1-2-5-2-3	Gossypium barbadense	none	0
8181	AZB 651	Gossypium barbadense	none	0
8185	Fondiller	Gossypium barbadense	none	0
8190	GB-0002	Gossypium barbadense	none	0
8204	Giza 80	Gossypium barbadense	none	0
8206	AZB 385	Gossypium barbadense	none	0
8226	GB-0001	Gossypium barbadense	none	0
8227	GB-1457	Gossypium barbadense	none	0
8230	Crioulo	Gossypium barbadense	none	0
8232	GB-1468	Gossypium barbadense	none	0
8240	7306-555-502-504	Gossypium barbadense	none	0
8259	94217	Gossypium barbadense	none	0
8287	GB-0692	Gossypium barbadense	none	0
8313	06175 (PI 630173)	Gossypium barbadense	none	0
8336	GB-0662	Gossypium barbadense	none	0
8342	GB-0185	Gossypium barbadense	none	0
8351	AZB 139	Gossypium barbadense	none	0
8368	Tadla 29	Gossypium barbadense	none	0
8374	GB-1471	Gossypium barbadense	none	0
8375	Sea Island Seaberry (PI 528825)	Gossypium barbadense	none	0
8379	7406-1-2-9	Gossypium barbadense	none	0
8386	Bahtim 185 (PI 280209)	Gossypium barbadense	none	0
8387	Giza 3	Gossypium barbadense	none	0
8390	8005-54-1-5	Gossypium barbadense	none	0
8414	AZK 82	Gossypium barbadense	none	0
8417	GB-0032	Gossypium barbadense	none	0
8429	AZK 94	Gossypium barbadense	none	0
8434	GB-0855	Gossypium barbadense	none	0
8440	GB-0179	Gossypium barbadense	none	0
8442	8505-32-1-4	Gossypium barbadense	none	0
8449	GB-0449	Gossypium barbadense	none	0
8460	K-7620	Gossypium barbadense	none	0
8463	GB-0626	Gossypium barbadense	none	0
8481	GB-0212	Gossypium barbadense	none	0
8484	93260	Gossypium barbadense	none	0
8487	GB-0673	Gossypium barbadense	none	0
8491	06276 (PI 630179)	Gossypium barbadense	none	0
8494	AZK 46	Gossypium barbadense	none	0
8499	7503-58-1-1	Gossypium barbadense	none	0
8522	St. Croix	Gossypium barbadense	none	0
8529	Sind Sea Island (PI 152424)	Gossypium barbadense	none	0
8532	GB-0012	Gossypium barbadense	none	0
8540	El-5782-822-7-2-2-8	Gossypium barbadense	none	0
8542	GB-1578	Gossypium barbadense	none	0
8550	GB-0675	Gossypium barbadense	none	0
8561	GB-0016	Gossypium barbadense	none	0
8571	Pima S-3 (PI 608211)	Gossypium barbadense	none	0
8575	Babo	Gossypium barbadense	none	0
8585	AZB 374	Gossypium barbadense	none	0
8589	GB-1600	Gossypium barbadense	none	0
8590	AZAS 364	Gossypium barbadense	none	0
8625	6086	Gossypium barbadense	none	0
8629	7901-13-1-4	Gossypium barbadense	none	0
8630	7503-58-1-2	Gossypium barbadense	none	0
8637	AZK 129	Gossypium barbadense	none	0
8644	PSI 425	Gossypium barbadense	none	0
8658	Grand Akoudsin	Gossypium barbadense	none	0
8662	OSI Ordinary (PI 528414)	Gossypium barbadense	none	0
8667	Nevis 81	Gossypium barbadense	none	0
8668	AZB 451	Gossypium barbadense	none	0
8685	GB-0697	Gossypium barbadense	none	0
8693	Menoufi (PI 407506)	Gossypium barbadense	none	0
8703	GB-0383	Gossypium barbadense	none	0
8720	Bolivia 19446	Gossypium barbadense	none	0
8727	8327	Gossypium barbadense	none	0
8743	7402-126-1-1	Gossypium barbadense	none	0
8769	7406-19-11-3	Gossypium barbadense	none	0
8780	GB-1016	Gossypium barbadense	none	0
8786	Red Sea Island	Gossypium barbadense	none	0
8789	Linia 7015	Gossypium barbadense	none	0
8802	Aruare (PI 608075)	Gossypium barbadense	none	0
8803	8014-12-7-3	Gossypium barbadense	none	0
8842	Sake	Gossypium barbadense	none	0
8857	6301-5-4-1	Gossypium barbadense	none	0
8875	GB-0447	Gossypium barbadense	none	0
8884	GB-0817	Gossypium barbadense	none	0
8905	GB-1469	Gossypium barbadense	none	0
8922	7404-531-506-506 (PI 604312)	Gossypium barbadense	none	0
8925	AZB 676	Gossypium barbadense	none	0
8927	8206-18-8-2	Gossypium barbadense	none	0
8933	AZB 360	Gossypium barbadense	none	0
8935	AZAS 523	Gossypium barbadense	none	0
8937	8216-9-2-7	Gossypium barbadense	none	0
8955	8305-101-3-8	Gossypium barbadense	none	0
8959	GB-0635	Gossypium barbadense	none	0
8963	GB-1577	Gossypium barbadense	none	0
9000	504 B	Gossypium barbadense	none	0
9002	Menoufi (PI 407506)	Gossypium barbadense	none	0
9006	7802-72-1-4 (PI 604360)	Gossypium barbadense	none	0
9011	GB-1536	Gossypium barbadense	none	0
9027	PS-6neL	Gossypium barbadense	none	0
9028	GB-0680	Gossypium barbadense	none	0
9042	GB-0688	Gossypium barbadense	none	0
9047	PW-1	Gossypium barbadense	none	0
9053	7406-133-1-7	Gossypium barbadense	none	0
9054	AZAS 508	Gossypium barbadense	none	0
9057	AZB 825	Gossypium barbadense	none	0
9066	GB-0637	Gossypium barbadense	none	0
9071	AZK 159	Gossypium barbadense	none	0
9072	K-6569	Gossypium barbadense	none	0
9078	GB-1451	Gossypium barbadense	none	0
9082	AZB 516	Gossypium barbadense	none	0
9083	AZK 51	Gossypium barbadense	none	0
9093	GB-0634	Gossypium barbadense	none	0
9100	GB-1538	Gossypium barbadense	none	0
9105	Giza 83	Gossypium barbadense	none	0
9108	Barbados Sea Island (PI 520734)	Gossypium barbadense	none	0
9120	Pima S-3 (PI 608211)	Gossypium barbadense	none	0
9130	GB-0681	Gossypium barbadense	none	0
9139	7412-527-505-501-501	Gossypium barbadense	none	0
9149	GB-0642	Gossypium barbadense	none	0
9152	VH8 4620	Gossypium barbadense	none	0
9162	4408 FROM NUBari	Gossypium barbadense	none	0
9168	GB-1554	Gossypium barbadense	none	0
9187	St. Croix	Gossypium barbadense	none	0
9195	AZB 339	Gossypium barbadense	none	0
9215	7406-11-8-1	Gossypium barbadense	none	0
9217	06131 (PI 630169)	Gossypium barbadense	none	0
9226	AZK 187	Gossypium barbadense	none	0
9233	Russian Sea Island	Gossypium barbadense	none	0
9234	GB-1029	Gossypium barbadense	none	0
9241	8216-9-3-12	Gossypium barbadense	none	0
9245	AZB 691	Gossypium barbadense	none	0
9265	AZK 174	Gossypium barbadense	none	0
9266	AZB 354	Gossypium barbadense	none	0
9280	AZAS 445	Gossypium barbadense	none	0
9283	GB-0206	Gossypium barbadense	none	0
9294	GB-0284	Gossypium barbadense	none	0
9296	Pima 67	Gossypium barbadense	none	0
9297	AZB 610	Gossypium barbadense	none	0
9302	C-6022 (PI 608174)	Gossypium barbadense	none	0
9306	3-79	Gossypium barbadense	none	0
9326	Coastland RN-45	Gossypium barbadense	none	0
9328	6758	Gossypium barbadense	none	0
9332	Sea Island Seaberry (PI 528580)	Gossypium barbadense	none	0
9336	Giza 3	Gossypium barbadense	none	0
9351	8014-65-6-9	Gossypium barbadense	none	0
9357	AZAS 294	Gossypium barbadense	none	0
9369	AZB 368	Gossypium barbadense	none	0
9378	Puerto Rican Regular (PI 152420)	Gossypium barbadense	none	0
9388	CH 252	Gossypium barbadense	none	0
9398	GB-0053	Gossypium barbadense	none	0
9439	GB-1455	Gossypium barbadense	none	0
9451	7211-509-502-503 (PI 604457)	Gossypium barbadense	none	0
9459	6785	Gossypium barbadense	none	0
9468	Semigametic Virescent 57-4	Gossypium barbadense	none	0
9478	AZK 130	Gossypium barbadense	none	0
9484	GB-1552	Gossypium barbadense	none	0
9492	8104-9-1-18	Gossypium barbadense	none	0
9501	Pima S-6	Gossypium barbadense	none	0
9502	GB-0638	Gossypium barbadense	none	0
9503	AZB 572	Gossypium barbadense	none	0
9523	AZAS 230	Gossypium barbadense	none	0
9530	Pima S-1 (PI 529161)	Gossypium barbadense	none	0
9542	8306-81-5-4	Gossypium barbadense	none	0
9567	GB-1488	Gossypium barbadense	none	0
9568	Peru 83-07-10-9 (PI 608140)	Gossypium barbadense	none	0
9573	GB-1434	Gossypium barbadense	none	0
9577	Karnak 1038	Gossypium barbadense	none	0
9597	CE-SP 150	Gossypium barbadense	none	0
9606	AFS 1013	Gossypium barbadense	none	0
9609	GB-0636	Gossypium barbadense	none	0
9618	8104-9-2-3	Gossypium barbadense	none	0
9621	AZK 171	Gossypium barbadense	none	0
9630	AZB 693	Gossypium barbadense	none	0
9631	AZAS 194	Gossypium barbadense	none	0
9639	P78	Gossypium barbadense	none	0
9663	7211-509-502-503 (PI 604279)	Gossypium barbadense	none	0
9671	GB-1606	Gossypium barbadense	none	0
9677	AZB 903	Gossypium barbadense	none	0
9683	Palmyra 27	Gossypium barbadense	none	0
9685	AZAS 769	Gossypium barbadense	none	0
9687	GB-1467	Gossypium barbadense	none	0
9689	GB-1475	Gossypium barbadense	none	0
9694	Giza 7 (PI 528393)	Gossypium barbadense	none	0
9698	AZK 147	Gossypium barbadense	none	0
9699	7910-34-12-2	Gossypium barbadense	none	0
9704	AZAS 753	Gossypium barbadense	none	0
9716	GB-1493	Gossypium barbadense	none	0
9719	GB-1063	Gossypium barbadense	none	0
9721	GB-0608	Gossypium barbadense	none	0
9735	AZAS 269	Gossypium barbadense	none	0
9747	AZK 38	Gossypium barbadense	none	0
9751	AZB 443	Gossypium barbadense	none	0
9766	AZB 410	Gossypium barbadense	none	0
9769	Sea Island Seaberry (PI 528403)	Gossypium barbadense	none	0
9774	AZB 424	Gossypium barbadense	none	0
9792	El-5782-822-8-1-3-7-2-3-4	Gossypium barbadense	none	0
9799	GB-0098	Gossypium barbadense	none	0
9811	El-7659-2-8-5-10-1-11-2	Gossypium barbadense	none	0
9812	FB 20 (PI 407499)	Gossypium barbadense	none	0
9815	GB-0119	Gossypium barbadense	none	0
9822	84514	Gossypium barbadense	none	0
9829	AZB 68	Gossypium barbadense	none	0
9844	GB-0152	Gossypium barbadense	none	0
9845	AZAS 257	Gossypium barbadense	none	0
9846	Marron Claro (PI 608355)	Gossypium barbadense	none	0
9860	K-7630	Gossypium barbadense	none	0
9880	PIN 155	Gossypium barbadense	none	0
9890	AZK 80	Gossypium barbadense	none	0
9916	7702-61-7-4 (PI 604356)	Gossypium barbadense	none	0
9924	Aruare (PI 608179)	Gossypium barbadense	none	0
9928	4384 Ashmouni	Gossypium barbadense	none	0
9943	AZK 45	Gossypium barbadense	none	0
9948	AZAS 621	Gossypium barbadense	none	0
9949	AZAS 404	Gossypium barbadense	none	0
9954	GB-0013	Gossypium barbadense	none	0
9957	AS 552	Gossypium barbadense	none	0
9967	8504-5-1-3	Gossypium barbadense	none	0
9977	8505-37-1-1	Gossypium barbadense	none	0
9988	GB-0171	Gossypium barbadense	none	0
9999	AN	Gossypium barbadense	none	0
10012	AZAS 25	Gossypium barbadense	none	0
10020	8502-25-9-4	Gossypium barbadense	none	0
10021	GB-1465	Gossypium barbadense	none	0
10022	GB-1509	Gossypium barbadense	none	0
10027	GB-1591	Gossypium barbadense	none	0
10038	GB-0197	Gossypium barbadense	none	0
10045	7202-29-8-1	Gossypium barbadense	none	0
10048	GB-0666	Gossypium barbadense	none	0
10056	GB-0639	Gossypium barbadense	none	0
10065	VIR 4784	Gossypium barbadense	none	0
10072	Domaine Sakel (PI 234268)	Gossypium barbadense	none	0
10080	Inca Cotton	Gossypium barbadense	none	0
10085	AZB 490	Gossypium barbadense	none	0
10093	AZAS 770	Gossypium barbadense	none	0
10099	AZAS 802	Gossypium barbadense	none	0
10103	GB-0052	Gossypium barbadense	none	0
10104	Triple Hallmark F3	Gossypium barbadense	none	0
10139	4304	Gossypium barbadense	none	0
10141	St. Vincent V135	Gossypium barbadense	none	0
10143	GB-1510	Gossypium barbadense	none	0
10148	AZB 649	Gossypium barbadense	none	0
10152	8211-46-3-6	Gossypium barbadense	none	0
10156	AZK 278	Gossypium barbadense	none	0
10168	7406-127-7-6	Gossypium barbadense	none	0
10186	8509-65-8-10	Gossypium barbadense	none	0
10187	Montseratt Sea Island	Gossypium barbadense	none	0
10194	AZK 141	Gossypium barbadense	none	0
10218	GB-1605	Gossypium barbadense	none	0
10219	AZB 315	Gossypium barbadense	none	0
10240	GB-1592	Gossypium barbadense	none	0
10262	AZK 168	Gossypium barbadense	none	0
10280	7410-13-4-5	Gossypium barbadense	none	0
10282	AZK 50	Gossypium barbadense	none	0
10286	AZB 1009	Gossypium barbadense	none	0
10303	AZAS 611	Gossypium barbadense	none	0
10317	7302-126-1-5	Gossypium barbadense	none	0
10323	WIR-7038	Gossypium barbadense	none	0
10329	GB-1584	Gossypium barbadense	none	0
10338	GB-1587	Gossypium barbadense	none	0
10341	GB-0134	Gossypium barbadense	none	0
10362	8312-76-9-4	Gossypium barbadense	none	0
10369	P74	Gossypium barbadense	none	0
10376	Sea Island 36-12-B2	Gossypium barbadense	none	0
10381	7308-15-4-2	Gossypium barbadense	none	0
10385	Fiji Sea Island (PI 152416)	Gossypium barbadense	none	0
10390	GB-0218	Gossypium barbadense	none	0
10406	AZAS 513	Gossypium barbadense	none	0
10410	AZB 423	Gossypium barbadense	none	0
10416	AZB 53	Gossypium barbadense	none	0
10420	GB-0005	Gossypium barbadense	none	0
10436	GB-0664	Gossypium barbadense	none	0
10439	GB-1506	Gossypium barbadense	none	0
10442	GB-0676	Gossypium barbadense	none	0
10447	7202-149-5-2	Gossypium barbadense	none	0
10448	GB-0008	Gossypium barbadense	none	0
10449	GB-1574	Gossypium barbadense	none	0
10453	GB-1491	Gossypium barbadense	none	0
10469	Pima S-1 (PI 528384)	Gossypium barbadense	none	0
10472	GB-0445	Gossypium barbadense	none	0
10475	AZB 333	Gossypium barbadense	none	0
10476	06263 (PI 630174)	Gossypium barbadense	none	0
10493	AZB 345	Gossypium barbadense	none	0
10496	GB-1008	Gossypium barbadense	none	0
10498	GB-1594	Gossypium barbadense	none	0
10503	GB-1028	Gossypium barbadense	none	0
10511	8309-9-3-8	Gossypium barbadense	none	0
10516	8306-15-6-4	Gossypium barbadense	none	0
10520	GB-1096	Gossypium barbadense	none	0
10528	7901-72-1-3	Gossypium barbadense	none	0
10530	GB-0208	Gossypium barbadense	none	0
10537	AZB 380	Gossypium barbadense	none	0
10550	GB-0560	Gossypium barbadense	none	0
10557	GB-0852	Gossypium barbadense	none	0
10564	AZB 384	Gossypium barbadense	none	0
10566	8404-36-14-8	Gossypium barbadense	none	0
10567	AZB 630	Gossypium barbadense	none	0
10575	GB-0718	Gossypium barbadense	none	0
10600	Sea Island (PI 528402)	Gossypium barbadense	none	0
10603	AZB 1011	Gossypium barbadense	none	0
10606	AZB 403	Gossypium barbadense	none	0
10628	GB-1581	Gossypium barbadense	none	0
10637	PIN 170	Gossypium barbadense	none	0
10639	GB-0686	Gossypium barbadense	none	0
10646	Giza 30	Gossypium barbadense	none	0
10654	GB-1593	Gossypium barbadense	none	0
10666	8414-48-6-4	Gossypium barbadense	none	0
10668	PI 276360 (GB-0104)	Gossypium barbadense	none	0
10677	GB-1514	Gossypium barbadense	none	0
10682	GB-1477	Gossypium barbadense	none	0
10685	8206-18-9-6	Gossypium barbadense	none	0
10703	Aden	Gossypium barbadense	none	0
10717	Barbados Sea Island (PI 152415)	Gossypium barbadense	none	0
10720	AZB 1008	Gossypium barbadense	none	0
10723	AZB 1003	Gossypium barbadense	none	0
10733	2525 (PI 630093)	Gossypium barbadense	none	0
10737	7406-11-5-7	Gossypium barbadense	none	0
10764	Pima S-3 Improved	Gossypium barbadense	none	0
10766	AZB 919	Gossypium barbadense	none	0
10787	GB-0213	Gossypium barbadense	none	0
10790	AZB 937	Gossypium barbadense	none	0
2	St. Vincent Vi35	Gossypium barbadense	few	1
8	AZAS 478	Gossypium barbadense	few	1
36	GB-1600	Gossypium barbadense	few	1
37	Pima 79 103	Gossypium barbadense	few	1
71	8006-49-8-3	Gossypium barbadense	few	1
76	GB-0612	Gossypium barbadense	few	1
93	7507-6-1-4	Gossypium barbadense	few	1
117	AZB 611	Gossypium barbadense	few	1
137	7406-109-7-4	Gossypium barbadense	few	1
185	GB-0446	Gossypium barbadense	few	1
209	Pima S-6	Gossypium barbadense	few	1
214	GB-0014	Gossypium barbadense	few	1
234	7202-50-5-7-1	Gossypium barbadense	few	1
265	AZB 125	Gossypium barbadense	few	1
292	P77	Gossypium barbadense	few	1
296	Fryxell 633	Gossypium barbadense	few	1
305	8006-49-9-4	Gossypium barbadense	few	1
315	7406-109-7-6	Gossypium barbadense	few	1
318	8104-34-7-6	Gossypium barbadense	few	1
331	Pima S-5	Gossypium barbadense	few	1
337	GB-0180	Gossypium barbadense	few	1
342	GB-1525	Gossypium barbadense	few	1
344	Giza 75	Gossypium barbadense	few	1
349	AZB 106	Gossypium barbadense	few	1
364	AZB 699	Gossypium barbadense	few	1
383	GB-1474	Gossypium barbadense	few	1
410	AZB 616	Gossypium barbadense	few	1
420	AZAS 750	Gossypium barbadense	few	1
422	GB-0622	Gossypium barbadense	few	1
451	GB-1546	Gossypium barbadense	few	1
453	8005-54-6-1	Gossypium barbadense	few	1
465	3719-Fuadi-276	Gossypium barbadense	few	1
532	GB-0653	Gossypium barbadense	few	1
538	Sea Island 3612B2	Gossypium barbadense	few	1
554	8206-18-8-3	Gossypium barbadense	few	1
581	K-7610	Gossypium barbadense	few	1
626	AZK 43	Gossypium barbadense	few	1
633	P-45	Gossypium barbadense	few	1
643	AZK 162	Gossypium barbadense	few	1
673	GB-0640	Gossypium barbadense	few	1
675	AZAS 138	Gossypium barbadense	few	1
680	GB-0167	Gossypium barbadense	few	1
702	AZAS 131	Gossypium barbadense	few	1
713	GB-0710	Gossypium barbadense	few	1
716	AZK 169	Gossypium barbadense	few	1
719	Sea Island 12B2	Gossypium barbadense	few	1
720	GB-1495	Gossypium barbadense	few	1
727	8206-3-8-8	Gossypium barbadense	few	1
762	AZB 51	Gossypium barbadense	few	1
775	6808-V	Gossypium barbadense	few	1
788	AZK 201	Gossypium barbadense	few	1
812	8104-9-2-6	Gossypium barbadense	few	1
817	Sea Island 12-B2	Gossypium barbadense	few	1
830	7212-519-503-503	Gossypium barbadense	few	1
834	7802-57-5-6	Gossypium barbadense	few	1
880	GB-0682	Gossypium barbadense	few	1
920	GB-0429	Gossypium barbadense	few	1
943	GB-1607	Gossypium barbadense	few	1
959	7503-58-2-3	Gossypium barbadense	few	1
965	7001-84-1-2	Gossypium barbadense	few	1
971	Ashabad 8	Gossypium barbadense	few	1
1000	Amsak	Gossypium barbadense	few	1
1009	Pima S-6	Gossypium barbadense	few	1
1027	Sea Island Tipless (PI 528498)	Gossypium barbadense	few	1
1035	7506-20-6-61	Gossypium barbadense	few	1
1040	Pima Direx	Gossypium barbadense	few	1
1043	VH8 4621	Gossypium barbadense	few	1
1065	MSI 4210	Gossypium barbadense	few	1
1090	Sea Island Short Sympodia (PI 528432)	Gossypium barbadense	few	1
1138	7407-513-502-504	Gossypium barbadense	few	1
1140	8414-48-4-1	Gossypium barbadense	few	1
1180	7203-529-501-501	Gossypium barbadense	few	1
1186	AZK 133	Gossypium barbadense	few	1
1194	8403-1-6-6	Gossypium barbadense	few	1
1263	7507-81-5-7	Gossypium barbadense	few	1
1280	7202-4-5-2 (PI 604298)	Gossypium barbadense	few	1
1282	7603-8-4-9	Gossypium barbadense	few	1
1284	L.C.B. 3033	Gossypium barbadense	few	1
1289	V135 (30) 46	Gossypium barbadense	few	1
1293	AZB 634	Gossypium barbadense	few	1
1300	P71	Gossypium barbadense	few	1
1323	7212-508-501-504 (PI 604270)	Gossypium barbadense	few	1
1325	8404-41-8-6	Gossypium barbadense	few	1
1335	8102-13-1-5	Gossypium barbadense	few	1
1357	VH Hybrid (PI 528407)	Gossypium barbadense	few	1
1368	93252	Gossypium barbadense	few	1
1389	8411-27-2-8	Gossypium barbadense	few	1
1401	8306-97-2-3	Gossypium barbadense	few	1
1425	Linia 1780	Gossypium barbadense	few	1
1432	PI 276361 (GB-0105)	Gossypium barbadense	few	1
1434	GB-0641	Gossypium barbadense	few	1
1445	AZAS 267	Gossypium barbadense	few	1
1459	AZB 922	Gossypium barbadense	few	1
1475	GB-0011	Gossypium barbadense	few	1
1484	8414-48-6-9	Gossypium barbadense	few	1
1486	Barbados Sea Island (PI 528389)	Gossypium barbadense	few	1
1496	El-5782-822-7-6-1-5	Gossypium barbadense	few	1
1503	El-5782-822-7-6-1-17	Gossypium barbadense	few	1
1505	V135 (37) 11	Gossypium barbadense	few	1
1512	7901-13-2-1	Gossypium barbadense	few	1
1517	7503-58-1-3	Gossypium barbadense	few	1
1522	St. Vincent Rivers	Gossypium barbadense	few	1
1525	7206-21-8-1	Gossypium barbadense	few	1
1531	V135 Type 18	Gossypium barbadense	few	1
1540	Bari Indians 1	Gossypium barbadense	few	1
1548	GB-0650	Gossypium barbadense	few	1
1562	AZK 123	Gossypium barbadense	few	1
1584	Ishan Nigeria	Gossypium barbadense	few	1
1600	8505-11-1-7	Gossypium barbadense	few	1
1609	Russian No. 196	Gossypium barbadense	few	1
1610	8312-76-10-4	Gossypium barbadense	few	1
1622	7401-87-3-2	Gossypium barbadense	few	1
1626	AZAS 751	Gossypium barbadense	few	1
1631	AZAS 726	Gossypium barbadense	few	1
1649	GB-0614	Gossypium barbadense	few	1
1665	El-5782-746-1-5-32 (PI 604280)	Gossypium barbadense	few	1
1669	Russian S.I.	Gossypium barbadense	few	1
1680	8414-48-4-14	Gossypium barbadense	few	1
1726	AZAS 544	Gossypium barbadense	few	1
1762	AZK 52	Gossypium barbadense	few	1
1771	7507-81-6-9	Gossypium barbadense	few	1
1773	AZB 1020	Gossypium barbadense	few	1
1790	P-66	Gossypium barbadense	few	1
1797	GB-0814	Gossypium barbadense	few	1
1802	GB-1449	Gossypium barbadense	few	1
1811	GB-0671	Gossypium barbadense	few	1
1839	7901-29-5-8	Gossypium barbadense	few	1
1848	AZB 461	Gossypium barbadense	few	1
1866	7901-93-10-4	Gossypium barbadense	few	1
1874	8501-4-3-1	Gossypium barbadense	few	1
1901	8309-22-8-7	Gossypium barbadense	few	1
1930	P75	Gossypium barbadense	few	1
1943	GB-0645	Gossypium barbadense	few	1
1957	7406-19-11-8	Gossypium barbadense	few	1
1969	GB-0857	Gossypium barbadense	few	1
1972	GB-0610	Gossypium barbadense	few	1
1978	Pima 79 103	Gossypium barbadense	few	1
1983	AZB 170	Gossypium barbadense	few	1
2017	AZK 47	Gossypium barbadense	few	1
2037	7701-5-2-4	Gossypium barbadense	few	1
2039	GB-0644	Gossypium barbadense	few	1
2061	7507-3-5-3	Gossypium barbadense	few	1
2067	AZAS 731	Gossypium barbadense	few	1
2080	Tanguis 45	Gossypium barbadense	few	1
2083	WIR 7053	Gossypium barbadense	few	1
2084	3-79	Gossypium barbadense	few	1
2094	AZB 489	Gossypium barbadense	few	1
2136	AZAS 229	Gossypium barbadense	few	1
2146	AZAS 254	Gossypium barbadense	few	1
2175	Pima 79 103	Gossypium barbadense	few	1
2209	GB-1448	Gossypium barbadense	few	1
2217	7412-504-507-501-503	Gossypium barbadense	few	1
2218	AZAS 142	Gossypium barbadense	few	1
2258	AZAS 86	Gossypium barbadense	few	1
2288	GB-0684	Gossypium barbadense	few	1
2322	Lengupa	Gossypium barbadense	few	1
2385	Tadla 1	Gossypium barbadense	few	1
2392	AZB 373	Gossypium barbadense	few	1
2398	AZAS 739	Gossypium barbadense	few	1
2432	7202-86-3-5	Gossypium barbadense	few	1
2439	GB-0154	Gossypium barbadense	few	1
2440	AZB 377	Gossypium barbadense	few	1
2441	PS-6ne	Gossypium barbadense	few	1
2450	AZB 500	Gossypium barbadense	few	1
2461	AZB 409	Gossypium barbadense	few	1
2470	AZK 93	Gossypium barbadense	few	1
2473	K-7606	Gossypium barbadense	few	1
2486	7402-18-8-2	Gossypium barbadense	few	1
2491	GB-0690	Gossypium barbadense	few	1
2526	GB-0211	Gossypium barbadense	few	1
2567	10008	Gossypium barbadense	few	1
2575	7406-143-5-2	Gossypium barbadense	few	1
2592	8312-13-1-1	Gossypium barbadense	few	1
2608	El-7659-2-8-5-10-1-1-1-3	Gossypium barbadense	few	1
2617	Barb Tashkent	Gossypium barbadense	few	1
2671	8415-43-7-13	Gossypium barbadense	few	1
2689	GB-1470	Gossypium barbadense	few	1
2699	8206-18-9-6	Gossypium barbadense	few	1
2701	7507-81-5-3	Gossypium barbadense	few	1
2715	GB-0006	Gossypium barbadense	few	1
2718	7702-61-7-4 (PI 604356)	Gossypium barbadense	few	1
2731	E-15	Gossypium barbadense	few	1
2743	Sind Sea Island (PI 528410)	Gossypium barbadense	few	1
2764	GB-0177	Gossypium barbadense	few	1
2777	FB 20 (PI 407499)	Gossypium barbadense	few	1
2786	P76	Gossypium barbadense	few	1
2788	AZAS 542	Gossypium barbadense	few	1
2797	8104-34-7-4	Gossypium barbadense	few	1
2810	7411-508-502-502-504	Gossypium barbadense	few	1
2829	8414-48-6-4	Gossypium barbadense	few	1
2845	GB-1585	Gossypium barbadense	few	1
2847	AZB 619	Gossypium barbadense	few	1
2852	8404-36-14-3	Gossypium barbadense	few	1
2853	AZB 919	Gossypium barbadense	few	1
2875	7401-87-2-3	Gossypium barbadense	few	1
2883	AZB 476	Gossypium barbadense	few	1
2888	Tidewater	Gossypium barbadense	few	1
2891	AZAS 728	Gossypium barbadense	few	1
2907	Domaine Sakel (PI 407498)	Gossypium barbadense	few	1
2923	Superfine V46	Gossypium barbadense	few	1
2924	AZB 347	Gossypium barbadense	few	1
2931	AZB 1010	Gossypium barbadense	few	1
2949	GB-1504	Gossypium barbadense	few	1
2950	7912-19-3-4	Gossypium barbadense	few	1
2979	Palmyra 27	Gossypium barbadense	few	1
2986	K-7609	Gossypium barbadense	few	1
2987	GB-1526	Gossypium barbadense	few	1
3006	GB-0678	Gossypium barbadense	few	1
3015	Giza 45 (PI 407501)	Gossypium barbadense	few	1
3021	8502-26-8-7	Gossypium barbadense	few	1
3050	CNH-83-69	Gossypium barbadense	few	1
3052	7406-83-2-1	Gossypium barbadense	few	1
3083	7501-160-1-2-12	Gossypium barbadense	few	1
3120	AZAS 547	Gossypium barbadense	few	1
3122	Pima S-4 (PI 529533)	Gossypium barbadense	few	1
3150	AZB 377	Gossypium barbadense	few	1
3156	7801-20-1-3	Gossypium barbadense	few	1
3163	8305-6-3-2	Gossypium barbadense	few	1
3173	7306-97-7-4	Gossypium barbadense	few	1
3187	7802-150-3-7	Gossypium barbadense	few	1
3194	GB-0825	Gossypium barbadense	few	1
3195	GB-0115	Gossypium barbadense	few	1
3198	7202-72-12-2	Gossypium barbadense	few	1
3221	Tanguis 52/F	Gossypium barbadense	few	1
3260	AZB 444	Gossypium barbadense	few	1
3263	El-5782-822-7-2-2-31	Gossypium barbadense	few	1
3290	GB-0086	Gossypium barbadense	few	1
3345	7202-4-5-2 (PI 604256)	Gossypium barbadense	few	1
3346	GB-0112	Gossypium barbadense	few	1
3352	Russian Pei 152-421	Gossypium barbadense	few	1
3353	AZB 360	Gossypium barbadense	few	1
3356	Pima S-1 (PI 529161)	Gossypium barbadense	few	1
3369	AZB 107	Gossypium barbadense	few	1
3375	7202-29-7-6 (PI 604318)	Gossypium barbadense	few	1
3378	GB-0860	Gossypium barbadense	few	1
3396	AZAS 724	Gossypium barbadense	few	1
3404	8216-9-8-2	Gossypium barbadense	few	1
3433	AS 148 (PI 608052)	Gossypium barbadense	few	1
3435	7202-50-2-7-3	Gossypium barbadense	few	1
3513	GB-0022	Gossypium barbadense	few	1
3538	Giza 67 (PI 630108)	Gossypium barbadense	few	1
3586	AZAS 142	Gossypium barbadense	few	1
3603	7406-85-2-4 (PI 604351)	Gossypium barbadense	few	1
3616	AZB 472	Gossypium barbadense	few	1
3636	AZB 423	Gossypium barbadense	few	1
3645	AZB 1012	Gossypium barbadense	few	1
3646	AZB 609	Gossypium barbadense	few	1
3663	AZB 1000	Gossypium barbadense	few	1
3678	9383 FROM Maarad	Gossypium barbadense	few	1
3692	GB-0050	Gossypium barbadense	few	1
3753	AZAS 441	Gossypium barbadense	few	1
3755	7301-5-4-1	Gossypium barbadense	few	1
3760	AZB 489	Gossypium barbadense	few	1
3766	GB-0859	Gossypium barbadense	few	1
3773	7406-128-8-7	Gossypium barbadense	few	1
3792	GB-0418	Gossypium barbadense	few	1
3794	AZAS 421	Gossypium barbadense	few	1
3813	84524	Gossypium barbadense	few	1
3824	Inca Cotton	Gossypium barbadense	few	1
3850	AZAS 506	Gossypium barbadense	few	1
3857	7507-81-4-5	Gossypium barbadense	few	1
3885	GB-1535	Gossypium barbadense	few	1
3889	7404-531-506-506 (PI 604305)	Gossypium barbadense	few	1
3899	Pima 32	Gossypium barbadense	few	1
3909	GB-0712	Gossypium barbadense	few	1
3912	AZB 652	Gossypium barbadense	few	1
3919	7406-85-2-4 (PI 604340)	Gossypium barbadense	few	1
3939	7202-146-7-1	Gossypium barbadense	few	1
3952	8414-48-6-7	Gossypium barbadense	few	1
3960	Ashmouni-2	Gossypium barbadense	few	1
4055	3-79	Gossypium barbadense	few	1
4077	Pima 32	Gossypium barbadense	few	1
4079	AZAS 270	Gossypium barbadense	few	1
4090	3169-I	Gossypium barbadense	few	1
4120	8405-30-7-4	Gossypium barbadense	few	1
4126	Pima S-4 (PI 529533)	Gossypium barbadense	few	1
4176	GB-1576	Gossypium barbadense	few	1
4208	St. Vincent Superfine	Gossypium barbadense	few	1
4238	K-7444	Gossypium barbadense	few	1
4255	7406-132-6-7	Gossypium barbadense	few	1
4274	Pima S-7	Gossypium barbadense	few	1
4307	7402-18-1-2	Gossypium barbadense	few	1
4328	7106-525-504-501	Gossypium barbadense	few	1
4329	GB-1015	Gossypium barbadense	few	1
4331	Yuma	Gossypium barbadense	few	1
4335	Tanguis CN (W) 748-60 (PI 316394)	Gossypium barbadense	few	1
4348	AZAS 802	Gossypium barbadense	few	1
4366	7202-86-3-2	Gossypium barbadense	few	1
4435	AZK 82	Gossypium barbadense	few	1
4449	06798A	Gossypium barbadense	few	1
4456	7510-39-6-6	Gossypium barbadense	few	1
4479	L-1611 Mit-Afifi	Gossypium barbadense	few	1
4480	K-6779	Gossypium barbadense	few	1
4488	GB-0685	Gossypium barbadense	few	1
4489	8003-7-2-6	Gossypium barbadense	few	1
4490	AZK 50	Gossypium barbadense	few	1
4524	GB-0175	Gossypium barbadense	few	1
4538	GB-0670	Gossypium barbadense	few	1
4579	GB-0777	Gossypium barbadense	few	1
4593	Barb Tashkent	Gossypium barbadense	few	1
4626	GB-0011	Gossypium barbadense	few	1
4632	AZB 448	Gossypium barbadense	few	1
4633	Sea Island Short Sympodia (PI 528432)	Gossypium barbadense	few	1
4652	AZB 417	Gossypium barbadense	few	1
4661	AZB 380	Gossypium barbadense	few	1
4679	GB-1596	Gossypium barbadense	few	1
4680	P73	Gossypium barbadense	few	1
4686	8505-6-3-6	Gossypium barbadense	few	1
4695	GB-0645	Gossypium barbadense	few	1
4707	AZK 136	Gossypium barbadense	few	1
4714	Pima S-6	Gossypium barbadense	few	1
4750	AZK 128	Gossypium barbadense	few	1
4805	8004-48-2-6	Gossypium barbadense	few	1
4886	8206-123-2-5	Gossypium barbadense	few	1
4890	AZB 410	Gossypium barbadense	few	1
4892	AZB 471	Gossypium barbadense	few	1
4903	Palmyra 39	Gossypium barbadense	few	1
4941	GB-0170	Gossypium barbadense	few	1
4952	GB-0010	Gossypium barbadense	few	1
4955	GB-0176	Gossypium barbadense	few	1
4971	7802-72-1-4 (PI 604384)	Gossypium barbadense	few	1
5029	AZAS 755	Gossypium barbadense	few	1
5031	AZB 366	Gossypium barbadense	few	1
5037	Sea Island Tipless (PI 528498)	Gossypium barbadense	few	1
5045	GB-1476	Gossypium barbadense	few	1
5070	7501-38-6-8	Gossypium barbadense	few	1
5073	7508-509-502-502	Gossypium barbadense	few	1
5075	8216-9-2-6	Gossypium barbadense	few	1
5128	8414-48-6-3	Gossypium barbadense	few	1
5136	7901-117-7-4	Gossypium barbadense	few	1
5138	8306-4-2-2	Gossypium barbadense	few	1
5155	P62neL	Gossypium barbadense	few	1
5170	AZK 137	Gossypium barbadense	few	1
5178	AZB 54	Gossypium barbadense	few	1
5213	Domaine Sakel (PI 407498)	Gossypium barbadense	few	1
5221	Karnak 1038	Gossypium barbadense	few	1
5237	Russian S.I.	Gossypium barbadense	few	1
5267	GB-0776	Gossypium barbadense	few	1
5277	GB-0429	Gossypium barbadense	few	1
5288	VH10 4415	Gossypium barbadense	few	1
5293	GB-1449	Gossypium barbadense	few	1
5325	Sea Island Tipless (PI 528392)	Gossypium barbadense	few	1
5333	PS-6L	Gossypium barbadense	few	1
5335	6306-16-3-3	Gossypium barbadense	few	1
5347	GB-1583	Gossypium barbadense	few	1
5353	7802-150-3-6	Gossypium barbadense	few	1
5363	3-79	Gossypium barbadense	few	1
5365	GB-0669	Gossypium barbadense	few	1
5375	GB-0148	Gossypium barbadense	few	1
5379	GB-1558	Gossypium barbadense	few	1
5386	Tadla 16	Gossypium barbadense	few	1
5438	GB-1427	Gossypium barbadense	few	1
5446	Ishan Nigeria	Gossypium barbadense	few	1
5450	GB-0199	Gossypium barbadense	few	1
5465	GB-0962	Gossypium barbadense	few	1
5470	GB-0858	Gossypium barbadense	few	1
5472	7306-77-4-5	Gossypium barbadense	few	1
5485	Sea Island Tipless (PI 528392)	Gossypium barbadense	few	1
5512	GB-1048	Gossypium barbadense	few	1
5530	VH10 4416	Gossypium barbadense	few	1
5531	3-79	Gossypium barbadense	few	1
5549	7604-25-3-5	Gossypium barbadense	few	1
5594	Palmyra 70-2	Gossypium barbadense	few	1
5634	TZ RV Glabrous (PI 528581)	Gossypium barbadense	few	1
5651	8009-47-5-8	Gossypium barbadense	few	1
5703	B.D. St Vincent Rivers	Gossypium barbadense	few	1
5714	8206-3-2-7	Gossypium barbadense	few	1
5719	8404-41-8-10	Gossypium barbadense	few	1
5729	AZB 475	Gossypium barbadense	few	1
5751	7306-18-4-1 (PI 604264)	Gossypium barbadense	few	1
5762	GB-0704	Gossypium barbadense	few	1
5764	GB-0627	Gossypium barbadense	few	1
5772	GB-0679	Gossypium barbadense	few	1
5776	GB-0018	Gossypium barbadense	few	1
5783	K-7631	Gossypium barbadense	few	1
5802	AZB 474	Gossypium barbadense	few	1
5814	7402-126-8-5	Gossypium barbadense	few	1
5820	GB-0184	Gossypium barbadense	few	1
5821	Pima S-6	Gossypium barbadense	few	1
5851	7702-61-8-1	Gossypium barbadense	few	1
5909	TX-1223	Gossypium barbadense	few	1
5950	Palmyra 55-21	Gossypium barbadense	few	1
5951	5476 I	Gossypium barbadense	few	1
5994	GB-1541	Gossypium barbadense	few	1
6001	Old Pima	Gossypium barbadense	few	1
6014	AZAS 244	Gossypium barbadense	few	1
6058	AZK 175	Gossypium barbadense	few	1
6065	Semigametic Virescent 57-4	Gossypium barbadense	few	1
6077	1730	Gossypium barbadense	few	1
6101	AZK 48	Gossypium barbadense	few	1
6110	AZK 145	Gossypium barbadense	few	1
6145	GB-0677	Gossypium barbadense	few	1
6180	7703-10-11-2	Gossypium barbadense	few	1
6195	7212-508-501-504 (PI 604252)	Gossypium barbadense	few	1
6203	7206-21-2-2	Gossypium barbadense	few	1
6206	AZAS 754	Gossypium barbadense	few	1
6213	MSI 4208	Gossypium barbadense	few	1
6219	8505-13-7-9	Gossypium barbadense	few	1
6223	GB-1502	Gossypium barbadense	few	1
6261	El-5782-822-7-6-1-2	Gossypium barbadense	few	1
6288	AZB 131	Gossypium barbadense	few	1
6299	P79	Gossypium barbadense	few	1
6301	AZB 31	Gossypium barbadense	few	1
6331	9075 FROM Maarad	Gossypium barbadense	few	1
6341	7407-506-501-506-501	Gossypium barbadense	few	1
6359	AZB 651	Gossypium barbadense	few	1
6370	El-5775-267-2-6-1-2-5-2-3	Gossypium barbadense	few	1
6379	Tidewater 4	Gossypium barbadense	few	1
6404	AZB 644	Gossypium barbadense	few	1
6407	GB-0012	Gossypium barbadense	few	1
6410	Tadla 21	Gossypium barbadense	few	1
6426	Tanguis CN (W) 748-60 (PI 528272)	Gossypium barbadense	few	1
6444	AZB 675	Gossypium barbadense	few	1
6448	AZB 51	Gossypium barbadense	few	1
6494	Sea Island Virescent	Gossypium barbadense	few	1
6505	Karnak (PI 407504)	Gossypium barbadense	few	1
6509	GB-0861	Gossypium barbadense	few	1
6513	8004-48-6-10	Gossypium barbadense	few	1
6521	TZ RV Glabrous (PI 528397)	Gossypium barbadense	few	1
6576	GB-0026	Gossypium barbadense	few	1
6585	AZK 202 (GB-0196)	Gossypium barbadense	few	1
6594	AZB 676	Gossypium barbadense	few	1
6599	AN	Gossypium barbadense	few	1
6640	7202-28-8-1	Gossypium barbadense	few	1
6765	Tanguis Plateado 234	Gossypium barbadense	few	1
6855	GB-1589	Gossypium barbadense	few	1
6857	L-2113 Angorskii	Gossypium barbadense	few	1
6901	K-7630	Gossypium barbadense	few	1
6917	AZK 140	Gossypium barbadense	few	1
6955	GB-0613	Gossypium barbadense	few	1
6958	Giza 31 (PI 407500)	Gossypium barbadense	few	1
6980	AZB 633	Gossypium barbadense	few	1
6988	Menoufi (PI 407506)	Gossypium barbadense	few	1
7006	GB-0383	Gossypium barbadense	few	1
7018	P70	Gossypium barbadense	few	1
7020	AZB 73	Gossypium barbadense	few	1
7061	7507-6-7-4	Gossypium barbadense	few	1
7072	GB-1549	Gossypium barbadense	few	1
7076	Sake	Gossypium barbadense	few	1
7122	8305-101-5-4	Gossypium barbadense	few	1
7128	AZB 334	Gossypium barbadense	few	1
7140	7406-90-8-1	Gossypium barbadense	few	1
7151	PIN 162	Gossypium barbadense	few	1
7154	GB-0100	Gossypium barbadense	few	1
7193	AZK 138	Gossypium barbadense	few	1
7204	GB-0642	Gossypium barbadense	few	1
7215	GB-0640	Gossypium barbadense	few	1
7221	El-5782-746-2-9-4	Gossypium barbadense	few	1
7232	7702-61-7-4 (PI 604403)	Gossypium barbadense	few	1
7251	8306-129-10-10	Gossypium barbadense	few	1
7258	Tadla 116 (PI 608194)	Gossypium barbadense	few	1
7262	Sea Island 36-12-B2	Gossypium barbadense	few	1
7298	8404-36-3-5	Gossypium barbadense	few	1
7303	K-7606	Gossypium barbadense	few	1
7326	Tanguis 84-65	Gossypium barbadense	few	1
7346	Giza 70	Gossypium barbadense	few	1
7356	7202-146-2-3	Gossypium barbadense	few	1
7359	AZB 939	Gossypium barbadense	few	1
7376	GB-0002	Gossypium barbadense	few	1
7380	Fondiller	Gossypium barbadense	few	1
7383	AZB 66	Gossypium barbadense	few	1
7390	CE-SP 150	Gossypium barbadense	few	1
7436	Nevis 81	Gossypium barbadense	few	1
7458	AZB 1002	Gossypium barbadense	few	1
7459	8104-9-2-8	Gossypium barbadense	few	1
7523	GB-1588	Gossypium barbadense	few	1
7525	7202-29-7-6 (PI 604257)	Gossypium barbadense	few	1
7534	Pima S-5	Gossypium barbadense	few	1
7543	8405-30-7-1	Gossypium barbadense	few	1
7546	GB-1528	Gossypium barbadense	few	1
7569	Tanguis 52/G	Gossypium barbadense	few	1
7579	Pima 67	Gossypium barbadense	few	1
7580	Giza 31	Gossypium barbadense	few	1
7592	GB-0215	Gossypium barbadense	few	1
7608	Triple Hallmark F3	Gossypium barbadense	few	1
7616	GB-1590	Gossypium barbadense	few	1
7639	SA-0203	Gossypium barbadense	few	1
7686	AZB 718	Gossypium barbadense	few	1
7710	7802-142-7-5	Gossypium barbadense	few	1
7723	Pima S-6	Gossypium barbadense	few	1
7735	7901-13-6-12	Gossypium barbadense	few	1
7745	GB-0214	Gossypium barbadense	few	1
7755	7501-157-2-3	Gossypium barbadense	few	1
7756	AZAS 757	Gossypium barbadense	few	1
7771	GB-1599	Gossypium barbadense	few	1
7793	MSI 4208	Gossypium barbadense	few	1
7814	AZK 202 (GB-0195)	Gossypium barbadense	few	1
7821	Pais-1	Gossypium barbadense	few	1
7824	7406-19-11-2	Gossypium barbadense	few	1
7855	GB-1468	Gossypium barbadense	few	1
7864	Bolivia 19144	Gossypium barbadense	few	1
7887	7306-21-2-2	Gossypium barbadense	few	1
7889	GB-0625	Gossypium barbadense	few	1
7905	VH10 4419	Gossypium barbadense	few	1
7906	AZAS 236	Gossypium barbadense	few	1
7907	3-79	Gossypium barbadense	few	1
7914	AZAS 152	Gossypium barbadense	few	1
7922	C-6024 (PI 608180)	Gossypium barbadense	few	1
7941	CE-SP 142	Gossypium barbadense	few	1
7989	504 B	Gossypium barbadense	few	1
8009	AZB 646	Gossypium barbadense	few	1
8074	8945-I	Gossypium barbadense	few	1
8078	GB-1064	Gossypium barbadense	few	1
8085	GB-0721	Gossypium barbadense	few	1
8106	CB 3792	Gossypium barbadense	few	1
8108	7202-146-12-7	Gossypium barbadense	few	1
8119	P72	Gossypium barbadense	few	1
8133	Baracat	Gossypium barbadense	few	1
8159	GB-0362	Gossypium barbadense	few	1
8169	8810	Gossypium barbadense	few	1
8201	Barbados Sea Island (PI 520734)	Gossypium barbadense	few	1
8212	GB-0681	Gossypium barbadense	few	1
8213	Babo	Gossypium barbadense	few	1
8222	8505-32-1-4	Gossypium barbadense	few	1
8225	VH8 4620	Gossypium barbadense	few	1
8238	GB-0675	Gossypium barbadense	few	1
8258	8005-54-1-5	Gossypium barbadense	few	1
8288	GB-0680	Gossypium barbadense	few	1
8319	7406-133-1-7	Gossypium barbadense	few	1
8323	Tanguis 52/B	Gossypium barbadense	few	1
8326	7901-13-1-4	Gossypium barbadense	few	1
8328	7503-58-1-2	Gossypium barbadense	few	1
8347	GB-0056	Gossypium barbadense	few	1
8362	K-7620	Gossypium barbadense	few	1
8395	K-6715	Gossypium barbadense	few	1
8409	Giza 80	Gossypium barbadense	few	1
8423	7802-72-1-4 (PI 604360)	Gossypium barbadense	few	1
8450	GB-0638	Gossypium barbadense	few	1
8458	AZB 456	Gossypium barbadense	few	1
8498	GB-1550	Gossypium barbadense	few	1
8500	7404-531-506-506 (PI 604312)	Gossypium barbadense	few	1
8521	8327	Gossypium barbadense	few	1
8537	8216-9-2-7	Gossypium barbadense	few	1
8563	Giza 70	Gossypium barbadense	few	1
8572	AZB 572	Gossypium barbadense	few	1
8591	AZB 368	Gossypium barbadense	few	1
8599	GB-0185	Gossypium barbadense	few	1
8643	Pima S-5	Gossypium barbadense	few	1
8663	VPE-2	Gossypium barbadense	few	1
8669	8014-12-7-3	Gossypium barbadense	few	1
8684	GB-0179	Gossypium barbadense	few	1
8689	AZK 51	Gossypium barbadense	few	1
8705	Termez 9	Gossypium barbadense	few	1
8719	Coastland RN-45	Gossypium barbadense	few	1
8745	4408 FROM NUBari	Gossypium barbadense	few	1
8774	PW-1	Gossypium barbadense	few	1
8776	7406-11-8-1	Gossypium barbadense	few	1
8815	AZB 691	Gossypium barbadense	few	1
8849	GB-0642	Gossypium barbadense	few	1
8882	AZB 354	Gossypium barbadense	few	1
8890	GB-0099	Gossypium barbadense	few	1
8913	PS-6neL	Gossypium barbadense	few	1
8924	7503-58-1-1	Gossypium barbadense	few	1
8928	SA-0121	Gossypium barbadense	few	1
8961	7406-1-2-9	Gossypium barbadense	few	1
8974	Karnak 55	Gossypium barbadense	few	1
8982	AZAS 364	Gossypium barbadense	few	1
9001	AZK 94	Gossypium barbadense	few	1
9007	GB-0284	Gossypium barbadense	few	1
9079	GB-0053	Gossypium barbadense	few	1
9081	GB-0662	Gossypium barbadense	few	1
9106	AZB 139	Gossypium barbadense	few	1
9122	AZB 385	Gossypium barbadense	few	1
9156	7306-555-502-504	Gossypium barbadense	few	1
9158	8305-101-3-8	Gossypium barbadense	few	1
9176	AZAS 486	Gossypium barbadense	few	1
9188	Peru 83-07-11-1	Gossypium barbadense	few	1
9206	7406-19-11-3	Gossypium barbadense	few	1
9213	Red Sea Island	Gossypium barbadense	few	1
9224	Aruare (PI 608075)	Gossypium barbadense	few	1
9342	7211-509-502-503 (PI 604457)	Gossypium barbadense	few	1
9348	7402-126-1-1	Gossypium barbadense	few	1
9393	8216-9-3-12	Gossypium barbadense	few	1
9404	GB-0637	Gossypium barbadense	few	1
9412	AZAS 508	Gossypium barbadense	few	1
9415	AZK 129	Gossypium barbadense	few	1
9427	AZAS 411	Gossypium barbadense	few	1
9431	Grand Akoudsin	Gossypium barbadense	few	1
9463	GB-1437	Gossypium barbadense	few	1
9476	El-5782-822-7-2-2-8	Gossypium barbadense	few	1
9488	8014-65-6-9	Gossypium barbadense	few	1
9500	928-FUADI	Gossypium barbadense	few	1
9504	Pima S-3 (PI 608211)	Gossypium barbadense	few	1
9525	AZB 403	Gossypium barbadense	few	1
9527	AZK 65	Gossypium barbadense	few	1
9552	7901-72-1-3	Gossypium barbadense	few	1
9554	GB-0288	Gossypium barbadense	few	1
9569	Bahamas 1	Gossypium barbadense	few	1
9571	GB-1063	Gossypium barbadense	few	1
9586	GB-1493	Gossypium barbadense	few	1
9602	AZB 384	Gossypium barbadense	few	1
9605	PIN 155	Gossypium barbadense	few	1
9625	Tanguis 52/A	Gossypium barbadense	few	1
9648	GB-0005	Gossypium barbadense	few	1
9649	7202-29-8-1	Gossypium barbadense	few	1
9650	Aden	Gossypium barbadense	few	1
9665	7202-149-5-2	Gossypium barbadense	few	1
9667	Brown Egyptian (PI 528496)	Gossypium barbadense	few	1
9681	AZB 410	Gossypium barbadense	few	1
9695	P76	Gossypium barbadense	few	1
9703	84514	Gossypium barbadense	few	1
9733	8104-9-2-3	Gossypium barbadense	few	1
9767	P74	Gossypium barbadense	few	1
9775	7308-15-4-2	Gossypium barbadense	few	1
9784	AZK 93	Gossypium barbadense	few	1
9790	9319-I	Gossypium barbadense	few	1
9798	8306-81-5-4	Gossypium barbadense	few	1
9802	GB-1592	Gossypium barbadense	few	1
9820	AZAS 463	Gossypium barbadense	few	1
9841	Yuma	Gossypium barbadense	few	1
9843	7410-13-4-5	Gossypium barbadense	few	1
9847	AZK 141	Gossypium barbadense	few	1
9853	WIR 6304	Gossypium barbadense	few	1
9882	AZK 50	Gossypium barbadense	few	1
9889	Pima S-3 (PI 630114)	Gossypium barbadense	few	1
9891	GB-0636	Gossypium barbadense	few	1
9907	AZK 278	Gossypium barbadense	few	1
9909	8211-46-3-6	Gossypium barbadense	few	1
9937	3-79	Gossypium barbadense	few	1
9964	7607-4-7-3	Gossypium barbadense	few	1
9973	AZK 168	Gossypium barbadense	few	1
9975	AZK 147	Gossypium barbadense	few	1
9992	AZAS 769	Gossypium barbadense	few	1
9995	7406-11-5-7	Gossypium barbadense	few	1
10019	GB-0629	Gossypium barbadense	few	1
10046	GB-0213	Gossypium barbadense	few	1
10059	AZB 693	Gossypium barbadense	few	1
10089	8504-5-1-3	Gossypium barbadense	few	1
10114	AZK 38	Gossypium barbadense	few	1
10146	GB-0005	Gossypium barbadense	few	1
10147	AZB 453	Gossypium barbadense	few	1
10165	GB-0718	Gossypium barbadense	few	1
10193	AZB 375	Gossypium barbadense	few	1
10197	AZAS 257	Gossypium barbadense	few	1
10203	AZK 72	Gossypium barbadense	few	1
10211	Tanguis 52/C	Gossypium barbadense	few	1
10216	P-45	Gossypium barbadense	few	1
10248	8502-25-9-4	Gossypium barbadense	few	1
10252	Assili	Gossypium barbadense	few	1
10271	Marron Claro (PI 608355)	Gossypium barbadense	few	1
10291	Neuis Sea Island	Gossypium barbadense	few	1
10298	GB-0141	Gossypium barbadense	few	1
10308	AZB 630	Gossypium barbadense	few	1
10333	GB-0608	Gossypium barbadense	few	1
10340	8404-36-14-8	Gossypium barbadense	few	1
10354	GB-0171	Gossypium barbadense	few	1
10384	AZB 424	Gossypium barbadense	few	1
10388	8306-15-6-4	Gossypium barbadense	few	1
10391	El-5782-822-8-1-3-7-2-3-4	Gossypium barbadense	few	1
10411	P78	Gossypium barbadense	few	1
10440	7211-509-502-503 (PI 604279)	Gossypium barbadense	few	1
10446	SA-0203	Gossypium barbadense	few	1
10477	AZB 1008	Gossypium barbadense	few	1
10478	AZAS 753	Gossypium barbadense	few	1
10479	Giza 7 (PI 528393)	Gossypium barbadense	few	1
10483	7910-34-12-2	Gossypium barbadense	few	1
10497	GB-0097	Gossypium barbadense	few	1
10499	8312-76-9-4	Gossypium barbadense	few	1
10514	Pima S-6	Gossypium barbadense	few	1
10548	Giza 7 (PI 528393)	Gossypium barbadense	few	1
10553	V135 Type 18	Gossypium barbadense	few	1
10568	7406-127-7-6	Gossypium barbadense	few	1
10578	Pima S-3 Improved	Gossypium barbadense	few	1
10595	AZAS 13	Gossypium barbadense	few	1
10602	AFS 1013	Gossypium barbadense	few	1
10621	AZB 1003	Gossypium barbadense	few	1
10644	GB-0218	Gossypium barbadense	few	1
10648	8404-36-14-10	Gossypium barbadense	few	1
10653	AZB 490	Gossypium barbadense	few	1
10698	St. Vincent V135	Gossypium barbadense	few	1
10708	GB-0980	Gossypium barbadense	few	1
10710	AZK 278	Gossypium barbadense	few	1
10714	AZB 919	Gossypium barbadense	few	1
10729	AZB 443	Gossypium barbadense	few	1
10738	GB-0445	Gossypium barbadense	few	1
10765	GB-0664	Gossypium barbadense	few	1
10768	GB-1591	Gossypium barbadense	few	1
10792	GB-0666	Gossypium barbadense	few	1
74	GB-1488	Gossypium barbadense	moderate	2
105	Ashabad 11	Gossypium barbadense	moderate	2
198	GB-0852	Gossypium barbadense	moderate	2
242	GB-0701	Gossypium barbadense	moderate	2
359	GB-1575	Gossypium barbadense	moderate	2
360	AZAS 269	Gossypium barbadense	moderate	2
449	GB-0676	Gossypium barbadense	moderate	2
466	GB-0686	Gossypium barbadense	moderate	2
467	PIN 170	Gossypium barbadense	moderate	2
536	AZB 353	Gossypium barbadense	moderate	2
537	GB-0148	Gossypium barbadense	moderate	2
741	GB-1496	Gossypium barbadense	moderate	2
795	GB-1489	Gossypium barbadense	moderate	2
828	GB-0674	Gossypium barbadense	moderate	2
844	GB-0654	Gossypium barbadense	moderate	2
919	GB-0119	Gossypium barbadense	moderate	2
1003	AZB 421	Gossypium barbadense	moderate	2
1025	GB-0639	Gossypium barbadense	moderate	2
1032	AZAS 541	Gossypium barbadense	moderate	2
1083	AZB 405	Gossypium barbadense	moderate	2
1145	Tadla 9	Gossypium barbadense	moderate	2
1154	GB-1477	Gossypium barbadense	moderate	2
1158	GB-1514	Gossypium barbadense	moderate	2
1234	K-7625	Gossypium barbadense	moderate	2
1344	GB-0656	Gossypium barbadense	moderate	2
1397	GB-1457	Gossypium barbadense	moderate	2
1414	Giza 67 (PI 630108)	Gossypium barbadense	moderate	2
1541	Pima S-7	Gossypium barbadense	moderate	2
1673	P71	Gossypium barbadense	moderate	2
1920	Bolivia 19446	Gossypium barbadense	moderate	2
2259	GB-0612	Gossypium barbadense	moderate	2
2285	Crumpled	Gossypium barbadense	moderate	2
2305	GB-1006	Gossypium barbadense	moderate	2
2340	GB-1559	Gossypium barbadense	moderate	2
2357	AZB 610	Gossypium barbadense	moderate	2
2363	GB-0855	Gossypium barbadense	moderate	2
2463	AZB 451	Gossypium barbadense	moderate	2
2471	3-79	Gossypium barbadense	moderate	2
2505	9696-T	Gossypium barbadense	moderate	2
2761	AZAS 405	Gossypium barbadense	moderate	2
2977	AZB 55	Gossypium barbadense	moderate	2
3014	5010-V (PI 630095)	Gossypium barbadense	moderate	2
3228	9280-T	Gossypium barbadense	moderate	2
3283	AZB 419	Gossypium barbadense	moderate	2
3304	AZK 135	Gossypium barbadense	moderate	2
3376	GB-1492	Gossypium barbadense	moderate	2
3434	GB-1418	Gossypium barbadense	moderate	2
3635	Linia 7010	Gossypium barbadense	moderate	2
3721	AZB 334	Gossypium barbadense	moderate	2
3728	67030-7-1-1-1-8	Gossypium barbadense	moderate	2
3762	9155-T	Gossypium barbadense	moderate	2
3768	9182-T	Gossypium barbadense	moderate	2
3959	K-7628	Gossypium barbadense	moderate	2
4067	GB-1472	Gossypium barbadense	moderate	2
4171	AZB 418	Gossypium barbadense	moderate	2
4177	6808-V	Gossypium barbadense	moderate	2
4229	AZB 340	Gossypium barbadense	moderate	2
4236	K-7625	Gossypium barbadense	moderate	2
4302	GB-1565	Gossypium barbadense	moderate	2
4470	3248-Ashmouni 235	Gossypium barbadense	moderate	2
4664	AZAS 34	Gossypium barbadense	moderate	2
4665	GB-0100	Gossypium barbadense	moderate	2
4948	AZB 420	Gossypium barbadense	moderate	2
4964	9319-I	Gossypium barbadense	moderate	2
5074	GB-1428	Gossypium barbadense	moderate	2
5166	AZAS 554	Gossypium barbadense	moderate	2
5212	GB-0659	Gossypium barbadense	moderate	2
5399	Termez 9	Gossypium barbadense	moderate	2
5518	8763-I	Gossypium barbadense	moderate	2
5520	AZAS 475	Gossypium barbadense	moderate	2
5620	7603-24-8-3	Gossypium barbadense	moderate	2
5631	AZB 346	Gossypium barbadense	moderate	2
5836	GB-0660	Gossypium barbadense	moderate	2
5855	AZB 617	Gossypium barbadense	moderate	2
5936	K-7610	Gossypium barbadense	moderate	2
6061	Palo Verde	Gossypium barbadense	moderate	2
6221	7106-525-504-501	Gossypium barbadense	moderate	2
6319	Pima S-4	Gossypium barbadense	moderate	2
6397	SA-0121	Gossypium barbadense	moderate	2
6413	GB-1584	Gossypium barbadense	moderate	2
6414	AZB 633	Gossypium barbadense	moderate	2
6460	GB-1507	Gossypium barbadense	moderate	2
6463	9155-I	Gossypium barbadense	moderate	2
6541	Giza 80	Gossypium barbadense	moderate	2
6728	AZB 345	Gossypium barbadense	moderate	2
6794	Giza 75	Gossypium barbadense	moderate	2
6904	AZB 603	Gossypium barbadense	moderate	2
6921	4384 Ashmouni	Gossypium barbadense	moderate	2
7113	GB-0658	Gossypium barbadense	moderate	2
7139	K-6760	Gossypium barbadense	moderate	2
7174	Bahamas 1	Gossypium barbadense	moderate	2
7483	Copa De Vino (PI 608354)	Gossypium barbadense	moderate	2
7587	7301-539-502-501	Gossypium barbadense	moderate	2
7641	K-6569	Gossypium barbadense	moderate	2
7650	Giza 83	Gossypium barbadense	moderate	2
7916	GB-0703	Gossypium barbadense	moderate	2
7944	GB-1521	Gossypium barbadense	moderate	2
7979	C-6015	Gossypium barbadense	moderate	2
8055	AZAS 33	Gossypium barbadense	moderate	2
8150	AZB 1001	Gossypium barbadense	moderate	2
8189	AZK 95	Gossypium barbadense	moderate	2
8207	Sakel Domains Gedid	Gossypium barbadense	moderate	2
8264	GB-0672	Gossypium barbadense	moderate	2
8268	9126-I	Gossypium barbadense	moderate	2
8271	GB-1436	Gossypium barbadense	moderate	2
8361	GB-0631	Gossypium barbadense	moderate	2
8501	AZB 402	Gossypium barbadense	moderate	2
8510	GB-0244	Gossypium barbadense	moderate	2
8513	8006-48-6-4	Gossypium barbadense	moderate	2
8525	K-6588	Gossypium barbadense	moderate	2
8600	GB-1438	Gossypium barbadense	moderate	2
8692	8008-12-4-3	Gossypium barbadense	moderate	2
8765	K-7646	Gossypium barbadense	moderate	2
8843	GB-1486	Gossypium barbadense	moderate	2
9172	GB-1005	Gossypium barbadense	moderate	2
9219	AZB 641	Gossypium barbadense	moderate	2
9269	E1-4799-88-4-3-1-1	Gossypium barbadense	moderate	2
9430	CE-SP 144	Gossypium barbadense	moderate	2
9498	PIN 175	Gossypium barbadense	moderate	2
9526	9280-T	Gossypium barbadense	moderate	2
9528	89590	Gossypium barbadense	moderate	2
9715	Sea Island (PI 528678)	Gossypium barbadense	moderate	2
[truncated: 5,886 more rows]

## Sheet: Table S7 Ga gentotype
	Table S7 G.arboreum stem trichome phenotypes
	SortID	material	Species	Trichome
	1	163384	G. arboreum	Single and cluster
	2	163385	G. arboreum	Only cluster
	3	163388	G. arboreum	Only cluster
	4	163392	G. arboreum	Only cluster
	5	163395	G. arboreum	Only cluster
	6	163415	G. arboreum	Single and cluster
	7	163416	G. arboreum	Single and cluster
	8	163436	G. arboreum	Single and cluster
	9	163442	G. arboreum	Single and cluster
	10	163404-1	G. arboreum	Glaburous
	11	163404-2	G. arboreum	Single and cluster
	12	163397	G. arboreum	Only single

## Sheet: Table S8 DNA markers
1	Table S8 Sequences, mapping location and physical position of SSR and SSCP primer used in mapping stem trichome
2
3
4	Primer name	Chromosome	SSR/SSCP	Type I (cM)	Type III (cM)	Type IV (cM)	Forward primer (5’-3’)	Reverse primer (5’-3’)	Start_ZJU	End_ZJU	Start_NAU	End_NAU	Annealing temperature(℃)
5	D08-162	D08	SSR	0	0		GGAGAGCCGTGTACGATTTA	AACACGCGCACTTAATGACT	40009	40242	114233	114254	55
6	D08-164	D08	SSR	0.43	1.2		CGTGGATGGAAGACAAGCCT	ACCCTACACGAAATGGCTGG	72559	72817	138763	138780	57
7	L4-204	D08	SSCP	0.86	1.59	0	TCATTGCCTTTGGGTTTAGG	CCAGATCAGGACCCTGAAAA	81780	82430	147842	148492	55
8	BNL2835	D08	SSR	1.72	2.38	0.15	AAGATAATCGCCGGCTAGCT	CCGCCAGTTTGCCATAATAT	118527	118755	185083	185311	55
9	L4-209	D08	SSCP			1.01	CCCACTCTTGGTCTGTTGGT	GCGCTATTTGCTTCTTCGAC	133498	134150	202713	203365	60
10	L4-211	D08	SSCP	2.15	3.17	1.55	ATGAACCGTGGTAGCAAAGC	ACCATGATCAGCCACATCAA	155838	156487	-	-	60
11	L4-213	D08	SSCP	2.57	3.57	1.81	CAAATGGAGTTGGTGGCTCT	CCCCAGCAGTTGGATAAGAA	170571	171280	251373	252082	60
12	L4-214	D08	SSCP	3.43	3.96	1.95	GCGGTGTGGATAAAGGGTTA	TTGCAGTCAAGCTCCCTTTT	183125	183770	263927	264572	60
13	L4-215	D08	SSCP	3.43	5.15	2.36	TACCACTCCTGATCCCCAAC	CTGATGCAGCAGCAACATTT	313442	314091	402798	403447	60
14	L4-218	D08	SSCP	3.43	5.58	2.92	AACGGTTTGGTGACATGGTT	AGGACTTTGTTGCGAGCTGT	349726	350376	439481	440131	60
15	L4-219	D08	SSCP		5.58		GAATGGATGTCCCCATCAAC	ACCCAAGACTCGAATGATGC	367554	368200	457439	458085	60
16	L4-227	D08	SSCP	3.43	5.99	3.06	TGACGTCATCCTTGGGGTAT	GCCTTTGTTATGCAGCCATT	384019	384608	-	-	55
17	L4-228	D08	SSCP	3.43		3.06	ACCAAACCGTTTCTTCGTTG	TATACGGCACAGGCACCATA	393925	394576	484537	485188	55
18	L4-230	D08	SSCP	3.43	6.39	3.33	GTGTCGAATCCACCCAGAGT	GCCACGCTAAAAGTTGCTTC	413334	413985	504168	504819	55
19	L4-235	D08	SSCP	3.43	6.39	3.47	TGTAAAGGCACCCAACATGA	TAGCCAGTGGACCCAAAAGA	502355	503004	592798	593447	55
20	L4-222	D08	SSCP	3.43	6.39		AGTAAGCACCGGGAACTCCT	TGTGAGATTGACCGAACCAA	537511	538162	631387	632038	60
21	L4-239	D08	SSCP	6.01	6.39	3.61	TCGAGTGGCGTTTTAATGTG	TCCCCTCCTTTCACTGTTTG	896261	897057	-	-	55
22	D08-39	D08	SSR		6.39	3.61	ACAAGAGCTGCTGTTCATGAAC	GGTTTGCTACTGGTGGAGGT	653487	653690	745838	746041	57
23	D08-41	D08	SSR				AGAGTTCTAGTTATTGGTGGCCA	AAAACTCCATTGACATGTACGAAA	-	-	822091	822257	55
24	D08-42	D08	SSR	6.88		3.61	CCAAGCAACAACTCCAATCCA	TCTCCGCCATGTTGATTGCT	764483	764715	858608	858840	55
25	D08-53	D08	SSR			3.61	GGTTGCTGGTAGGTAGAGCA	AGCTCTAATTTGGTCGGGTGG	767175	767288	861300	861413	57
26	D08-54	D08	SSR				ACCGCAATGCTTCTCAGGAA	TTGCCTTTGACTTCTGGGGC	768837	769127	862962	863252	57
27	D08-142	D08	SSR				GGGCTCGGGTTTTAGTATTTTT	CTCGTGACACTATCAGGCACA	824942	825334	918847	919239	55
28	T20	D08	SSCP			3.74	TTGGGTGACGTTTCATAGCG	ACCTAAGCTTTCCGAAAGAAATGT	828832	829390	922737	923295	55
29	D08-44	D08	SSR	7.33	6.39		GCATTCAGCTCCTGACTCGT	TTTGAACTGGACCGGACTGG	830456	830772	924361	924677	57
30	T10	D08	SSCP			3.61	CAGCAGTTGCATTTTCTGGA	TGTGGTTTACGATGCAGGAG	832933	833412	927032	927511	55
31	T11	D08	SSCP			3.61	AACAAAGATGGCGTGACAGA	TGCTTAAGTCCAACCCATCA	841968	842473	936067	936572	53
32	T13	D08	SSCP			3.61	TTCAAGTTCAAGTCCCACCA	TTAAGACTCAATCGGCTGAAA	871944	872441	966817	967314	53
33	D08-59	D08	SSR				AGCTCCAACTCCTGCAGATG	ACAGTTGCCAAGAAGGTACGT	886943	887086	984133	984276	57
34	D08-83	D08	SSR				AGGATGGATAATTTAACCCTGCCT	AGGAAAATCGAGTTTCGCTACA	887930	888352	985110	985452	56
35	D08-89	D08	SSR				AGCCATGTTTTCAAGCATCCA	GATGAACATCCCTAACGCGA	975310	975422	1075503	1075615	55
36	L4-242	D08	SSR/SSCP	8.26	6.39		TTGCTGCAAACAGGACAAAC	TCCAAGACACCAACAACCAA	1014950	1015737	1117314	1118089	53
37	D08-96	D08	SSR				ACAGAAGAAAACAGGAAAAGGGT	TGCAGAGACTTCTTCTGCAACT	1080774	1080946	1169684	1169856	56
38	D08-98	D08	SSR		6.39		AGGAAAAGTTTCAAGCCTTTGTT	CACAACCAAGGTCATATCCAACA	1106795	1107013	1193924	1194142	55
39	D08-68	D08	SSR				TTCGTTGTACCGTTTCCCGA	AGCATAGTGTTTTGGTAATGCGA	1298777	1299131	1386992	1387346	55
40	L4-243	D08	SSCP	14.41			TCGAGGTCTTTCCTCTCCAA	TGATGAATCGGTCCAACTGA	1422783	1423586	1510190	1510993	55
41	D08-72	D08	SSR				AGTTGCGTTTGTTGTTCAAGCT	CCAAATCCCAGTTCACCCAGA	1441395	1441739	1528874	1529218	55
42	NAU3904	D08	SSR	15.73	6.81		CAAGCGTTGTAGGGTTTTCT	TGCACCAGTCTGTAATCCAA	#N/A	#N/A	1641478	1641695	53
43	D08-3	D08	SSR	19.78	7.22		GTGGTGTTGACCGTAGACGT	ACGAATGGCCTCTGCATGTT	1728430	1728612	1820001	1820183	57
44	L4-252	D08	SSCP	22.52	9.65		CATCCACTTCACCACATTGC	GGCAAGGTCCAACCTGTAAA	2149243	2150065	2253370	2254192	55
45	D08-18	D08	SSR	26.59	14.59		ACTGAGCCACCACAAACCAA	GCATTTTTGCCTAATTTTGCCA	2487106	2487355	2599094	2599343	55
46	D08-20	D08	SSR		14.99		GGTCGTCGTCGGACTATTGG	CTCACTCAATGGGGGCCATC	2590808	2591187	2705108	2705487	59
47	D08-21	D08	SSR	26.59	15.41		TGATCACGACTTCTTCAACGT	AAGCCTTGAGAGACCCATCG	N/A	N/A	2753737	2754123	57
48	D08-169	D08	SSR		25.24		TGCCGACCCGAAAGTTTCTT	CTTGAGGAAGACGGACCGAC	2916654	2916933	3060196	3060237	57
49	D08-172	D08	SSR		27.28		TGTGGTGGCGATCTTCATGA	ACTGCCCAAACACCTCACTT	3058920	3059120	3216627	3216650	55
50	D08-177	D08	SSR		28.48		ATTTCGGTGCACTTGGGCTT	GCATCCAGGTGCTCCTTGAA	3277475	3277674	3475781	3475798	57
51	T06	D08	SSCP			3.61	CCGGACACACCCAAAATAAT	CCATTGGCTAAGGTCGATGT	767811	768292	861936	862417	55
52	T164	D08	SSCP				TTGGGTTCTTGAAAGGCAAC	CTCCGCAAAACCAGAAAGAG	-	-	1498207	1501310	53
53	T163	D08	SSCP				AACCTCCAAAGCCCTGAAGT	TGGTACTCGAGCGAACTCCT	-	-	1510425	1512930	55		1.39619
54	A06-06	A06	SSR				CCACCAAACGAACAATGAAAGC	ACCCAGCATCATCCATTTGC	41828765	41829116	15000863	15001178	55
55	BNL3405	A06	SSR				CCAAAGACAAAGGAGTCCCA	ATGTCTGATTAAGTTTGCAATCA	19338218	19338317	-	-	55
56	DPL153	A06	SSR	0			CCACGATTCACCCTACAGCTT	GGACTGTGTCATAAGGCAAGATTT	27821532	27821715	26865929	26866112	55
57	A06-22	A06	SSR	8.01			TCGGAAATCGAAAGGTGCTAT	CAGGTTCAATGGCCCAGTCA	31914067	31914272	31044002	31044207	57
58	DPL681	A06	SSR	8.01			AAATGGACAAATTCGACTCCC	TTCGACTCGACTGAATCGTAACTA	32518969	32519161	31677342	31677534	55
59	BNL1065	A06	SSR	21.05			CATAGCTTCCAGATTATCGAGGA	CATGTGTGTGTGTGTGTGTGTGT	38965111	38965272	36642636	36642797	55
60	BNL1064	A06	SSR	22.36			TTTGCGGGTAATCCTATTGC	TGTCTATGGGACATTTCGCA	42631255	42631399	40393793	40393937	53
61	HAU1293	A06	SSR	23.23			ACATCAGTTTGCAGGAGGAT	GCCATCAACATTCAAATCAA	-	-	-	-	53
62	NAU2838	A06	SSR	25.39			GACTGCCTAAACTGTTGCTG	TGAACACACCATCTCCTCAG	46873540	46873714	59979916	59980090	53
63	NAU905	A06	SSR	25.82			TGGCTGAACTTTGCAATTTA	AAGCAAGGGAGGTAATCCTT	69228366	69228532	29410830	29410990	56
64	NAU3524	A06	SSR	31.56			GGGTCAATTAACCATGAAGC	CCATTGATTCTTCTCCCATC	106471547	106471718	84560478	84560649	55
65	NAU5434	A06	SSR	38.59			AAAAGAACTTACGGCACAGG	AAATCACTGGCACTGGAATC	112023041	112023290	-	-	52
66	NAU5433	A06	SSR	39.01			CTTAGGATGGCCGAATAAAA	CAAGTGCTCCACCACAAAT	112023026	112023246	89924614	89924834	55
67	AF2	A06	SSCP	41.61			TTAACCTTCTTTATGACTTC	CCTTAAAGAATCTGAGCAACAAAGT	114798333	114798825	92578162	92578654	50
68	JESPR194	A06	SSR	44.64			GAGTTTATTGAGAAAGGCTTTCC	CTCAAAGTGGCTGTGCTTTG	116901748	116901936	94742716	94742904	55
69	NAU4946	A06	SSR	51.24			TCACCTCGAGTTCCTACTCC	AGGAATACACCACCCCCTAT	119364021	119364256	96983144	96983379	55
70	A06-49	A06	SSR	56.29			ACACTAGTCCTACGTTAACATTGT	TGCATCTCATCACCACATTTCA	120437168	120437399	99902025	99902256	55
71	A06-40	A06	SSR	59.53			TGTCGCAAATAGAGTCGGGT	TGGGTTGGTTGTGTTAGGCT	121646304	121646561	98594568	98594825	55
72	A06-45	A06	SSR	61.71			CCAGTTGACGGGTTGCAAAG	CTCTTTTGTTACGTTGCATCTCAGT	122480963	122481191	99481337	99481565	57
73	A06-46	A06	SSR	61.71			ATGCAAAATCGGAGCCCTGA	TGAAGGCATGCAAAGCAACC	122581982	122582188	99597782	99597988	55
74	DPL519	A06	SSR				ACGACCTGAATATGAATAGCCG	GTAATTGCTCCGTAAGTTTGTTGC	37736924	37737087	35389656	35389819	55
75	BNL3937	A06	SSR				ACATCAAACAAAGCAAGCCA	ATCTCTGTTTTCTCCCCCGT	74579193	74579424	43846879	43847110	55
76	DPL75	A06	SSR				GAGGTCATTTCAGTCCAACTCTTT	AGAGACCGGAAGAATTTCGAGTAT	37444390	37444592	-	-	55
	Note： the markers highlighted with green represented theose co-segregated
	The borders (marker position) of the QTL region were highlighted with yellow
	The candidate gene or the region the candidate gene located was highlighted with blue
	N/A:not available
	-: primer sequences were not found on the reference genome sequence

## Sheet: Table S9（I x II）F2 mapping
Table S9 Population derived from cross between Xinyan96-48 and Liao1779 for mapping Type II stem trichome
F2 plants	Stem trichome density （0-4)	HD1 （AF2) genotyping
1	4	2
2	2	1
3	4	2
4	3	1
5	4	2
6	4	2
7	4	2
8	4	2
9	4	2
10	4	2
11	1	1
12	4	2
13	4	2
14	4	2
15	4	3
16	4	3
17	4	2
18	4	3
19	4	2
20	4	2
21	4	3
22	2	1
23	4	2
24	1	1
25	1	1
26	4	2
27	4	2
28	2	1
29	4	3
30	4	2
31	4	2
32	4	2
33	4	2
34	4	2
35	4	2
36	4	2
37	4	3
38	1	1
39	4	4
40	4	4
41	4	2
42	4	3
43	4	2
44	4	2
45	4	3
46	4	2
47	4	3
48	4	3
49	4	2
50	4	2
51	4	2
52	4	2
53	4	2
54	4	3
55	1	1
56	2	1
57	4	3
58	4	2
59	4	2
60	2	1
61	4	3
62	4	2
63	3	2
64	2	1
65	3	2
66	4	2
Genotype 1 is Xinyan, Genotype 3 is Liao 1779, Genotype 2 is the heterozygote

## Sheet: Table S10 (IIIxIV)
Table S10 Stem trichome phenotype of (Aken 4154 x Bazhou 03)F2 plants and their genotypes detected by ZAFU035
F2 plants	Trichome type	Trichome density	D08-98
78-1	NT	0	2
78-2	NT	0	2
80-2	NT	0	2
80-3	NT	0	2
80-2	NT	0	2
80-2	NT	0	2
78-1	NT	0	2
80-2	NT	0	2
80-3	NT	0	2
78-1	NT	0	2
78-1	NT	0	2
78-2	NT	0	2
78-2	NT	0	2
78-2	NT	0	3
80-2	NT	0	3
78-2	III	1	2
78-2	III	1	2
80-2	III	1	2
80-2	III	1	2
80-2	III	1	2
80-2	III	1	2
78-1	III	1	3
78-1	III	1	3
78-1	III	1	3
80-2	III	1	3
78-2	III	1	2
78-2	III	1	2
78-2	III	1	2
78-2	III	1	2
78-2	III	1	2
80-3	III	1	2
78-2	III	1	3
78-2	III	1	3
78-2	III	1	3
78-2	III	1	3
78-2	III	1	2
80-2	III	1	2
80-3	III	1	2
80-3	III	1	2
80-3	III	1	3
80-3	III	1	2
80-3	III	1	1
80-2	III	1	2
80-3	III	1	2
78-2	III	2	1
80-2	III	2	1
80-2	III	3	2
78-2	III	3	0
80-3	III	3	2
78-1	IV	3	1
80-3	III	3	1
80-2	III	3	1
80-3	III	3	1
78-1	IV	4	1
78-1	IV	4	1
78-1	IV	4	1
78-1	IV	4	1
78-1	III	4	1
78-1	IV	4	1
80-2	IV	4	1
80-2	IV	4	1
80-3	III	4	1
80-3	IV	4	1
80-3	IV	4	1
Genotype same as Aken 4154 (Type III) was scored as "3" and Bazhou 03 (Type IV) as "1"
NT； no trichome on stem

[truncated: 3 more sheets: Table S11(Chr.6,24 mapping data, Table S12 （III Chr.24 mapping）, Table S13 （IV mapping）]
